# Supplementary material for: Optimal duration of DAPT after second-generation drug-eluting stent in acute coronary syndrome
Source: PLoS One. 2018 Nov 26;13(11):e0207386. doi: 10.1371/journal.pone.0207386 (PMC6261023; doi:10.1371/journal.pone.0207386)
Supplement: S4 File — (CSV) [file pone.0207386.s007.csv]

CLOPI	DAPT_duration	Age_brachets	DM	HBP	DYSLIP	CHF	SMOKE	STENT	DX	PCI	CABG	MI	CKD_60	CRF	Precise_DAPT_Score	Precise_DAPT_G	DAPT_score	DAPT_Score_G	R	EF	ANGIO	LONG_L	Dia_275_re	Stent_No_perpatient	Lengthsum	Smallest_dia	D_ASA	D_CLOPI	D_BETA	D_ACEI	D_WAR	D_ARB	D_STATIN	D_CAB	O	ACdeath_1Y	ACdeath_1Y_time	Cdeath_1Y	Cdeath_1Y_time	NCdeath_1Y	NCdeath_1Y_time	ACMI_1Y	ACMI_1Y_time	CDTVR_1Y	CDTVR_1Y_time	CDTLR_1Y	CDTLR_1Y_time	ST_DP_1Y	ST_DP_1Y_time
1	182	60	2	1	1	2	1	1	6	2	2	2	2	2	9	1	0	1	¡á	55	3	1	2	1	18	3.5	1	1	2	2	2	2	1	2	¡á	0	395	0	395	0	395	0	395	1	0	0	395	1	0
1	0	60	1	1	1	2	3	1	4	2	2	2	2	2	12	2	1	1	¡á	64.5	3	2	1	1	23	2.75	1	1	1	1	2	2	1	2	¡á	0	395	0	395	0	395	1	0	0	395	0	395	0	395
1	316	70	1	1	1	2	3	1	4	2	2	2	2	2	18	3	0	1	¡á	62.5	3	1	2	3	64	3	1	1	1	2	2	2	1	2	¡á	0	395	0	395	0	395	1	0	0	395	0	395	0	395
2	377	70	1	1	1	2	3	1	5	2	2	2	2	2	18	3	1	1	¡á	56	2	1	2	2	56	3	1	1	1	1	2	2	1	2	¡á	0	395	0	395	0	395	1	0	0	395	0	395	0	395
2	395	50	2	1	1	2	3	1	4	2	2	2	2	2	12	2	0	1	¡á	53	2	1	2	1	23	3.5	1	1	1	2	2	2	1	1	¡á	0	395	0	395	0	395	1	1	0	395	0	395	0	395
2	395	60	2	1	1	2	2	1	4	2	2	2	2	2	18	3	1	1	¡á	65	3	1	1	4	97	2.5	1	1	2	2	2	2	1	2	¡á	0	395	0	395	0	395	1	1	1	275	1	275	0	395
2	7	70	2	1	2	2	2	1	4	2	2	2	1	2	21	3	1	1	¡á	74	2	2	1	1	18	2.75	1	1	2	2	2	1	1	1	¡á	1	7	1	7	0	7	0	7	0	7	0	7	1	7
1	395	50	1	1	2	2	3	1	5	2	2	2	2	2	11	2	3	2	¡á	61.9	3	1	1	2	66	2.75	1	1	1	2	2	1	1	1	¡á	0	395	0	395	0	395	1	15	1	15	1	15	1	15
1	179	70	2	1	2	2	1	1	4	2	2	2	1	2	25	4	0	1	¡á		3	2	1	2	30	2.75	1	1	2	2	2	1	2	2	¡á	0	395	0	395	0	395	0	395	0	395	0	395	0	395
2	163	70	1	1	2	2	3	1	6	1	2	1	2	2	31	4	1	1	¡á	48	2	2	2	1	28	3.5	1	1	2	2	2	2	1	2	¡á	0	395	0	395	0	395	0	395	0	395	0	395	0	395
2	55	70	1	2	1	1	3	1	5	2	2	1	1	2	36	4	4	2	¡á	58	1	2	1	1	23	2.75	1	1	2	2	2	2	1	2	¡á	1	157	1	157	0	157	0	157	0	157	0	157	0	157
2	197	60	2	1	1	2	3	1	4	2	2	2	2	2	25	4	-1	1	¡á	68	1	2	2	1	23	3.5	1	1	1	2	2	1	1	2	¡á	0	395	0	395	0	395	0	395	0	395	0	395	0	395
2	395	70	2	2	1	2	2	1	4	2	2	2	2	2	16	2	-1	1	¡á	68	2	2	2	1	28	3.5	1	1	1	2	2	2	2	2	¡á	0	395	0	395	0	395	0	395	0	395	0	395	0	395
1	395	50	1	1	1	2	3	1	4	2	2	2	2	2	5	1	2	2	¡á	63	2	2	1	2	36	2.75	1	1	2	2	2	1	1	2	¡á	0	395	0	395	0	395	1	270	0	395	0	395	0	395
1	395	70	1	1	1	2	3	1	4	2	2	2	1	2	43	4	0	1	¡á	60	3	1	1	3	79	2.75	1	1	1	2	2	2	1	2	¡á	0	395	0	395	0	395	1	273	0	395	0	395	0	395
1	184	70	2	1	2	2	3	1	4	2	2	2	2	2	26	4	0	1	¡á	68	1	2	1	1	23	2.75	1	1	1	2	2	2	2	2	¡á	0	395	0	395	0	395	0	395	0	395	0	395	0	395
2	284	60	1	1	1	2	3	1	5	2	2	2	1	2	39	4	2	2	¡á	35	3	2	1	1	18	2.5	1	1	1	2	2	2	1	2	¡á	0	395	0	395	0	395	1	284	1	290	1	290	0	395
1	188	70	1	1	1	2	1	1	4	2	2	2	1	2	27	4	0	1	¡á		1	2	2	1	23	3.5	1	1	1	2	2	2	1	1	¡á	1	319	1	319	0	319	0	319	0	319	0	319	0	319
2	358	60	2	1	1	2	2	1	4	2	2	2	2	2	14	2	0	1	¡á	65	1	2	2	1	23	4	1	1	2	2	2	1	1	2	¡á	0	395	0	395	0	395	0	395	0	395	0	395	0	395
1	189	60	2	2	2	2	1	1	5	2	2	2	2	2	10	1	2	2	¡á	35.6	3	2	1	1	23	2.75	1	1	2	1	2	2	1	2	¡á	0	271	0	271	0	271	0	271	0	271	0	271	0	271
1	184	50	1	1	1	2	2	1	4	2	2	2	1	2	12	2	2	2	¡á		2	2	2	1	15	3.5	1	1	2	2	2	2	1	2	¡á	0	274	0	274	0	274	0	274	0	274	0	274	0	274
2	369	60	2	2	2	2	3	1	4	2	2	2	2	2	13	2	-1	1	¡á	64	1	2	2	1	18	3	1	1	2	2	2	2	2	2	¡á	0	278	0	278	0	278	0	278	0	278	0	278	0	278
2	336	60	1	1	1	2	2	1	4	2	2	2	2	2	17	2	2	2	¡á	66.5	2	2	2	1	23	3.5	1	1	2	2	2	2	1	2	¡á	0	317	0	317	0	317	0	317	0	317	0	317	0	317
1	181	60	2	2	1	2	1	1	5	2	2	2	2	2	11	2	1	1	¡á		1	2	2	1	23	3.5	1	1	1	1	2	2	2	2	¡á	1	355	0	355	1	355	0	355	0	355	0	355	0	355
1	358	60	2	1	2	2	3	1	4	1	2	2	2	2	13	2	2	2	¡á	65	2	2	1	1	18	2.5	1	1	2	2	2	1	1	1	¡á	0	358	0	358	0	358	0	358	0	358	0	358	0	358
2	360	60	1	1	1	2	1	1	5	2	2	2	2	2	15	2	3	2	¡á		3	2	1	1	23	2.75	1	1	1	1	2	1	1	1	¡á	0	360	0	360	0	360	0	360	0	360	0	360	0	360
1	365	50	2	2	2	2	3	1	4	2	2	2	2	2	3	1	0	1	¡á		1	2	2	1	23	3	1	1	1	2	2	2	1	1	¡á	0	365	0	365	0	365	0	365	0	365	0	365	0	365
2	365	70	2	1	2	2	3	1	4	2	2	2	2	2	16	2	-1	1	¡á	65	1	2	2	1	18	3	1	1	1	2	2	2	1	2	¡á	0	365	0	365	0	365	0	365	0	365	0	365	0	365
1	365	70	1	1	1	2	2	1	4	1	2	1	2	2	22	3	2	2	¡á	39	3	2	1	2	30	2.75	1	1	1	1	2	2	1	2	¡á	0	365	0	365	0	365	0	365	0	365	0	365	0	365
1	223	70	1	1	1	2	3	1	6	2	2	1	2	2	31	4	1	1	¡á	50	1	2	2	1	23	3.5	1	1	1	1	2	2	1	2	¡á	0	366	0	366	0	366	0	366	0	366	0	366	0	366
2	311	50	1	2	2	2	3	1	4	2	2	2	2	2	2	1	2	2	¡á	60	2	2	1	2	46	2.5	1	1	1	2	2	2	1	1	¡á	0	368	0	368	0	368	0	368	0	368	0	368	0	368
2	282	50	2	1	2	2	1	1	6	1	2	2	2	2	8	1	3	2	¡á	60	2	2	1	1	18	2.75	1	1	1	1	2	2	1	2	¡á	0	371	0	371	0	371	0	371	0	371	0	371	0	371
2	372	80	2	1	1	2	3	1	4	2	2	2	1	2	31	4	-2	1	¡á	50	2	1	2	2	56	3	1	1	1	2	2	2	1	1	¡á	0	372	0	372	0	372	0	372	0	372	0	372	0	372
2	370	50	2	1	1	2	3	1	4	2	2	2	2	2	12	2	0	1	¡á	63.5	1	2	2	1	23	3	1	1	1	2	2	2	1	2	¡á	0	385	0	385	0	385	0	385	0	385	0	385	0	385
2	395	80	2	1	1	2	3	1	5	2	2	2	1	2	34	4	-1	1	¡á	40.2	1	1	2	1	28	3	1	1	1	1	1	2	1	2	¡á	0	394	0	394	0	394	0	394	0	394	0	394	0	394
2	395	50	2	2	1	2	3	1	4	2	2	2	2	2	0		1	1	¡á	69	1	1	1	2	55	2.5	1	1	2	1	2	2	2	1	¡á	0	395	0	395	0	395	0	395	0	395	0	395	0	395
1	395	40	2	2	1	2	1	1	4	2	2	2	2	2	0		0	1	¡á	54	1	2	2	1	23	4	1	1	1	1	2	2	1	2	¡á	0	395	0	395	0	395	0	395	0	395	0	395	0	395
2	353	40	2	1	1	2	2	1	4	2	2	2	2	2	0		1	1	¡á	66.9	1	2	2	1	18	3.5	1	1	1	1	2	2	1	2	¡á	0	395	0	395	0	395	0	395	0	395	0	395	0	395
1	212	40	2	1	1	2	3	1	4	2	2	2	2	2	8	1	1	1	¡á	63	1	1	1	1	28	2.5	1	1	2	2	2	2	1	1	¡á	0	395	0	395	0	395	0	395	1	137	0	395	0	395
2	395	40	1	2	1	2	1	1	4	2	2	2	2	2	5	1	1	1	¡á	57	1	1	2	1	23	4	1	1	1	2	2	2	1	2	¡á	0	395	0	395	0	395	0	395	1	151	1	151	0	395
1	177	50	2	1	2	2	1	1	4	2	2	2	2	2	10	1	0	1	¡á	75	1	1	2	1	28	3.5	1	1	1	2	2	1	1	1	¡á	0	395	0	395	0	395	0	395	1	322	1	322	0	395
2	395	50	1	2	1	2	3	1	4	2	2	2	2	2	5	1	1	1	¡á	66	2	2	2	2	41	3.5	1	1	1	2	2	2	1	2	¡á	0	395	0	395	0	395	0	395	0	395	0	395	0	395
1	206	50	2	1	1	2	1	1	4	2	2	2	2	2	8	1	0	1	¡á		1	2	2	1	18	3.5	1	1	1	2	2	2	1	2	¡á	0	395	0	395	0	395	0	395	0	395	0	395	0	395
2	368	60	2	1	2	2	2	1	4	2	2	2	2	2	7	1	1	1	¡á	62	2	1	2	2	56	3	1	1	1	1	2	2	1	2	¡á	0	395	0	395	0	395	0	395	0	395	0	395	0	395
1	198	60	2	1	2	2	1	1	4	2	2	2	2	2	9	1	0	1	¡á	68	2	1	2	1	28	3.5	1	1	2	2	2	1	1	1	¡á	0	395	0	395	0	395	0	395	0	395	0	395	0	395
1	197	50	2	1	1	2	1	1	4	2	2	2	2	2	6	1	0	1	¡á	75	1	2	2	1	23	4	1	1	2	1	2	2	1	2	¡á	0	395	0	395	0	395	0	395	0	395	0	395	0	395
2	364	40	2	1	2	2	3	1	4	2	2	2	2	2	7	1	0	1	¡á		1	1	2	1	28	4	1	1	1	2	2	1	1	1	¡á	0	395	0	395	0	395	0	395	0	395	0	395	0	395
2	395	30	2	2	1	2	3	1	4	2	2	2	2	2	3	1	0	1	¡á	65	2	2	2	1	18	3.5	1	1	2	1	2	2	1	2	¡á	0	395	0	395	0	395	0	395	0	395	0	395	0	395
2	367	40	2	1	2	2	1	1	4	2	2	2	2	2	8	1	0	1	¡á	64	1	1	2	1	28	3.5	1	1	1	1	2	2	1	2	¡á	0	395	0	395	0	395	0	395	0	395	0	395	0	395
1	182	40	2	2	1	2	1	1	4	2	2	2	2	2	7	1	1	1	¡á	69	3	2	1	3	56	2.75	1	1	1	1	2	2	2	2	¡á	0	395	0	395	0	395	0	395	0	395	0	395	0	395
2	382	40	2	2	1	2	1	1	4	2	2	2	2	2	4	1	0	1	¡á	55	1	2	2	1	15	3	1	1	1	2	2	2	1	2	¡á	0	395	0	395	0	395	0	395	0	395	0	395	0	395
2	395	50	2	1	1	2	2	1	4	2	2	2	2	2	6	1	1	1	¡á		1	1	2	1	23	3.5	1	1	1	2	2	1	2	2	¡á	0	395	0	395	0	395	0	395	0	395	0	395	0	395
1	184	40	2	2	2	2	3	1	4	2	2	2	2	2	9	1	1	1	¡á	53	1	2	1	1	23	2.75	1	1	1	1	2	2	1	2	¡á	0	395	0	395	0	395	0	395	0	395	0	395	0	395
1	184	50	1	1	1	2	1	1	4	2	2	2	2	2	7	1	1	1	¡á	63	1	2	2	1	23	3	1	1	1	2	2	1	1	2	¡á	0	395	0	395	0	395	0	395	0	395	0	395	0	395
2	364	40	2	2	1	2	1	1	5	2	2	2	2	2	2	1	1	1	¡á	54	2	2	2	1	28	3.5	1	1	1	1	2	2	2	2	¡á	0	395	0	395	0	395	0	395	0	395	0	395	0	395
1	184	50	2	1	1	2	2	1	4	2	2	2	2	2	8	1	1	1	¡á	68	1	2	2	1	23	3.5	1	1	1	1	2	2	1	2	¡á	0	395	0	395	0	395	0	395	0	395	0	395	0	395
1	195	40	2	1	2	2	3	1	4	2	2	2	2	2	4	1	0	1	¡á	59	1	2	2	1	18	4	1	1	1	1	2	2	2	2	¡á	0	395	0	395	0	395	0	395	0	395	0	395	0	395
2	364	40	2	1	1	2	3	1	4	2	2	2	2	2	7	1	0	1	¡á	67	1	2	2	1	15	3.5	1	1	2	2	2	1	1	2	¡á	0	395	0	395	0	395	0	395	0	395	0	395	0	395
2	395	40	2	1	1	2	1	1	4	2	2	2	2	2	9	1	0	1	¡á	60.3	3	1	2	3	64	3	1	1	1	2	2	1	1	1	¡á	0	395	0	395	0	395	0	395	0	395	0	395	0	395
1	179	40	2	2	1	2	1	1	4	2	2	2	2	2	6	1	0	1	¡á	57	1	1	2	1	28	3.5	1	1	1	2	2	2	1	2	¡á	0	395	0	395	0	395	0	395	0	395	0	395	0	395
1	182	50	2	2	1	2	1	1	4	2	2	2	2	2	6	1	0	1	¡á	55	1	1	2	1	28	3	1	1	2	1	2	2	1	1	¡á	0	395	0	395	0	395	0	395	0	395	0	395	0	395
1	194	50	2	2	1	2	3	1	4	2	2	2	2	2	7	1	0	1	¡á	55.8	1	2	2	1	15	3	1	1	2	2	2	2	1	2	¡á	0	395	0	395	0	395	0	395	0	395	0	395	0	395
1	184	50	2	1	1	2	3	1	4	2	2	2	2	2	8	1	0	1	¡á		1	2	2	1	23	3.5	1	1	1	2	2	2	1	2	¡á	0	395	0	395	0	395	0	395	0	395	0	395	0	395
2	329	50	2	1	1	2	2	1	4	2	2	2	2	2	7	1	1	1	¡á	61.5	1	2	2	1	23	3.5	1	1	2	2	2	2	1	1	¡á	0	395	0	395	0	395	0	395	0	395	0	395	0	395
1	251	50	2	1	1	2	3	1	4	2	2	2	2	2	7	1	1	1	¡á	71.9	2	2	1	1	18	2.75	1	1	2	2	2	1	2	1	¡á	0	395	0	395	0	395	0	395	0	395	0	395	0	395
1	241	30	2	2	2	2	1	1	5	2	2	2	2	2	1	1	1	1	¡á	65.4	1	2	2	1	28	3	1	1	1	1	2	2	1	2	¡á	0	395	0	395	0	395	0	395	0	395	0	395	0	395
2	395	50	1	1	1	2	1	1	4	2	2	2	2	2	7	1	1	1	¡á	73	1	2	2	1	23	3.5	1	1	1	2	2	2	1	2	¡á	0	395	0	395	0	395	0	395	0	395	0	395	0	395
1	360	50	2	2	2	2	3	1	4	2	2	2	2	2	7	1	0	1	¡á	67	2	1	2	3	74	3	1	1	1	2	2	2	1	2	¡á	0	395	0	395	0	395	0	395	0	395	0	395	0	395
1	180	50	2	2	2	2	2	1	4	2	2	2	2	2	6	1	1	1	¡á	67	1	2	2	1	18	3.5	1	1	1	2	2	2	2	2	¡á	0	395	0	395	0	395	0	395	0	395	0	395	0	395
2	357	50	2	1	1	2	3	1	4	1	2	2	2	2	3	1	1	1	¡á	63	1	2	2	2	46	4	1	1	2	2	2	1	2	1	¡á	0	395	0	395	0	395	0	395	0	395	0	395	0	395
2	354	40	2	2	1	2	3	1	4	2	2	2	2	2	7	1	0	1	¡á	63	1	1	2	1	28	3.5	1	1	2	1	2	2	1	2	¡á	0	395	0	395	0	395	0	395	0	395	0	395	0	395
2	366	30	2	2	1	2	3	1	4	2	2	2	2	2	2	1	0	1	¡á	65	1	2	2	1	15	4	1	1	1	2	2	2	1	2	¡á	0	395	0	395	0	395	0	395	0	395	0	395	0	395
2	364	40	2	2	1	2	1	1	4	2	2	2	2	2	8	1	0	1	¡á	60	1	1	2	1	28	3.5	1	1	2	2	2	2	2	2	¡á	0	395	0	395	0	395	0	395	0	395	0	395	0	395
1	210	60	2	2	1	2	2	1	4	2	2	2	2	2	9	1	0	1	¡á	72	1	1	2	2	56	3	1	1	1	1	2	2	1	2	¡á	0	395	0	395	0	395	0	395	0	395	0	395	0	395
1	181	60	2	2	2	2	1	1	4	2	2	2	2	2	8	1	1	1	¡á	64	1	2	1	1	15	2.75	1	1	2	2	2	2	2	2	¡á	0	395	0	395	0	395	0	395	0	395	0	395	0	395
2	387	50	1	1	1	2	3	1	4	2	2	2	2	2	9	1	1	1	¡á	64	1	1	2	1	15	3	1	1	1	2	2	2	1	1	¡á	0	395	0	395	0	395	0	395	0	395	0	395	0	395
2	365	50	2	2	1	2	3	1	4	2	2	2	2	2	5	1	0	1	¡á	71	1	2	2	1	18	3.5	1	1	2	2	2	2	1	2	¡á	0	395	0	395	0	395	0	395	0	395	0	395	0	395
1	179	50	2	1	1	2	2	1	4	2	2	2	2	2	9	1	1	1	¡á	45	2	1	2	1	18	3.5	1	1	1	1	2	2	1	2	¡á	0	395	0	395	0	395	0	395	0	395	0	395	0	395
1	195	40	2	2	1	2	1	1	4	2	2	2	2	2	3	1	0	1	¡á	69	1	2	2	1	18	3.5	1	1	1	2	2	2	1	2	¡á	0	395	0	395	0	395	0	395	0	395	0	395	0	395
1	258	60	2	1	1	2	3	1	4	2	2	2	2	2	9	1	0	1	¡á	63	1	1	2	1	28	3	1	1	2	2	2	2	1	1	¡á	0	395	0	395	0	395	0	395	0	395	0	395	0	395
2	387	60	2	2	1	2	3	1	4	2	2	2	2	2	9	1	-1	1	¡á	45	1	2	2	1	23	3.5	1	1	1	2	2	1	2	2	¡á	0	395	0	395	0	395	0	395	0	395	0	395	0	395
2	395	60	2	1	1	2	1	1	4	2	2	2	2	2	8	1	0	1	¡á	62.8	1	2	2	1	18	3.5	1	1	2	2	1	2	2	1	¡á	0	395	0	395	0	395	0	395	0	395	0	395	0	395
1	395	60	2	1	1	2	1	1	4	2	2	1	2	2	7	1	1	1	¡á	48	1	2	2	1	15	3.5	1	1	1	1	2	2	1	2	¡á	0	395	0	395	0	395	0	395	0	395	0	395	0	395
2	395	50	1	1	1	2	1	1	4	2	2	2	2	2	2	1	1	1	¡á	65.6	1	2	2	1	18	3	1	1	1	1	2	2	2	2	¡á	0	395	0	395	0	395	0	395	0	395	0	395	0	395
1	184	40	2	2	1	2	1	1	4	2	2	2	2	2	9	1	0	1	¡á	55.6	1	1	2	1	28	4	1	1	1	2	2	1	1	2	¡á	0	395	0	395	0	395	0	395	0	395	0	395	0	395
2	361	40	2	1	1	2	1	1	4	2	2	2	2	2	7	1	1	1	¡á	59.3	2	2	1	2	48	2.75	1	1	1	2	2	1	1	2	¡á	0	395	0	395	0	395	0	395	0	395	0	395	0	395
1	188	60	2	1	1	2	3	1	4	2	2	2	2	2	9	1	1	1	¡á		1	2	1	1	18	2.75	1	1	1	1	2	2	1	2	¡á	0	395	0	395	0	395	0	395	0	395	0	395	0	395
2	369	40	2	1	1	2	1	1	4	2	2	2	2	2	4	1	0	1	¡á	64.9	1	2	2	1	18	4	1	1	1	1	2	2	1	2	¡á	0	395	0	395	0	395	0	395	0	395	0	395	0	395
1	187	40	2	1	1	2	1	1	4	2	2	2	2	2	3	1	0	1	¡á	46.5	2	2	2	2	38	4	1	1	1	1	2	2	1	2	¡á	0	395	0	395	0	395	0	395	0	395	0	395	0	395
1	182	50	2	1	1	2	1	1	4	2	2	2	2	2	8	1	1	1	¡á	55.6	3	1	1	3	79	2.5	1	1	1	2	2	2	1	2	¡á	0	395	0	395	0	395	0	395	0	395	0	395	0	395
2	320	60	2	1	1	2	3	1	4	2	2	2	2	2	8	1	1	1	¡á	66	1	2	1	1	23	2.5	1	1	1	1	2	2	1	2	¡á	0	395	0	395	0	395	0	395	0	395	0	395	0	395
2	395	60	2	2	1	2	3	1	4	2	2	2	2	2	9	1	-1	1	¡á	63.1	2	1	2	1	28	3.5	1	1	2	2	2	2	1	2	¡á	0	395	0	395	0	395	0	395	0	395	0	395	0	395
2	395	50	2	1	1	2	3	1	4	2	2	2	2	2	6	1	0	1	¡á	60.9	2	1	2	3	56	3.5	1	1	1	1	1	2	2	2	¡á	0	395	0	395	0	395	0	395	0	395	0	395	0	395
1	222	60	2	2	2	2	3	1	4	2	2	2	2	2	8	1	0	1	¡á	57.9	1	1	2	1	18	3.5	1	1	1	1	2	2	1	2	¡á	0	395	0	395	0	395	0	395	0	395	0	395	0	395
1	265	50	2	1	1	2	1	1	4	2	2	2	2	2	5	1	1	1	¡á	53	2	2	1	1	15	2.5	1	1	1	1	2	2	1	2	¡á	0	395	0	395	0	395	0	395	0	395	0	395	0	395
1	187	50	1	2	1	2	1	1	4	2	2	2	2	2	6	1	1	1	¡á	58	1	2	2	1	23	3	1	1	1	1	2	2	1	2	¡á	0	395	0	395	0	395	0	395	0	395	0	395	0	395
2	103	50	1	1	2	2	1	1	4	2	2	2	2	2	1	1	1	1	¡á	33.6	1	2	2	1	28	3	1	1	1	1	2	2	1	2	¡á	0	395	0	395	0	395	0	395	0	395	0	395	0	395
1	155	40	2	2	1	2	2	1	4	2	2	2	2	2	8	1	1	1	¡á	58.9	2	1	2	2	43	3.5	1	1	2	2	2	2	1	1	¡á	0	395	0	395	0	395	0	395	0	395	0	395	0	395
1	391	30	2	2	1	2	1	1	4	2	2	2	2	2	6	1	0	1	¡á	52.6	3	2	2	2	38	3	1	1	1	1	2	2	1	2	¡á	0	395	0	395	0	395	0	395	0	395	0	395	0	395
2	395	50	2	1	1	2	3	1	4	2	2	2	2	2	5	1	1	1	¡á	65.3	1	2	1	1	23	2.75	1	1	1	2	2	1	1	2	¡á	0	395	0	395	0	395	0	395	0	395	0	395	0	395
2	254	50	2	1	1	2	2	1	4	2	2	2	2	2	4	1	1	1	¡á	61.9	1	2	2	1	15	4	1	1	1	1	2	2	1	2	¡á	0	395	0	395	0	395	0	395	0	395	0	395	0	395
2	363	40	2	2	1	2	1	1	4	2	2	2	2	2	5	1	0	1	¡á		2	2	2	1	28	3	1	1	2	1	2	2	1	2	¡á	0	395	0	395	0	395	0	395	0	395	0	395	0	395
2	382	50	2	1	1	2	3	1	4	2	2	2	2	2	5	1	0	1	¡á		3	1	2	2	56	3	1	1	2	2	2	2	1	1	¡á	0	395	0	395	0	395	0	395	0	395	0	395	0	395
1	188	40	1	1	1	2	1	1	4	2	2	2	2	2	4	1	1	1	¡á	66.6	3	1	2	3	64	3	1	1	1	2	2	2	1	1	¡á	0	395	0	395	0	395	0	395	0	395	0	395	0	395
1	175	60	2	2	1	2	3	1	4	2	2	2	2	2	7	1	0	1	¡á	69.3	2	2	2	1	18	3.5	1	1	1	1	2	2	1	2	¡á	0	395	0	395	0	395	0	395	0	395	0	395	0	395
1	178	50	2	1	1	2	2	1	4	2	2	2	2	2	4	1	1	1	¡á	56.9	2	1	2	2	46	3.5	1	1	1	2	2	1	2	2	¡á	0	395	0	395	0	395	0	395	0	395	0	395	0	395
2	395	50	2	1	1	2	1	1	4	2	2	2	2	2	1	1	1	1	¡á	57.3	1	2	1	1	18	2.75	1	1	1	1	2	2	1	2	¡á	0	395	0	395	0	395	0	395	0	395	0	395	0	395
2	377	50	2	1	1	2	3	1	4	2	2	2	2	2	7	1	1	1	¡á	76.7	3	1	1	2	56	2.75	1	1	2	2	2	1	1	1	¡á	0	395	0	395	0	395	0	395	0	395	0	395	0	395
2	350	50	1	1	1	2	1	1	4	2	2	2	2	2	4	1	1	1	¡á	63.5	3	2	2	3	64	3.5	1	1	1	2	2	1	1	2	¡á	0	395	0	395	0	395	0	395	0	395	0	395	0	395
2	387	50	1	1	1	2	3	1	4	2	2	2	2	2	3	1	1	1	¡á	71.8	1	1	2	1	28	3.5	1	1	1	2	2	1	1	1	¡á	0	395	0	395	0	395	0	395	0	395	0	395	0	395
1	366	50	1	1	1	2	3	1	4	2	2	2	2	2	5	1	1	1	¡á	67	1	2	2	1	23	3.5	1	1	2	2	2	1	1	2	¡á	0	395	0	395	0	395	0	395	0	395	0	395	0	395
1	183	40	1	1	1	2	1	1	4	2	2	2	2	2	5	1	1	1	¡á		1	2	2	1	18	3.5	1	1	2	1	1	2	1	2	¡á	0	395	0	395	0	395	0	395	0	395	0	395	0	395
1	180	50	2	2	1	2	3	1	4	2	2	2	2	2	2	1	0	1	¡á		1	2	2	1	18	3.5	1	1	1	2	2	1	1	2	¡á	0	395	0	395	0	395	0	395	0	395	0	395	0	395
2	334	60	2	1	1	2	3	1	4	2	2	2	2	2	8	1	0	1	¡á	74	1	2	2	1	15	3	1	1	2	2	2	1	1	1	¡á	0	395	0	395	0	395	0	395	0	395	0	395	0	395
1	189	50	2	2	2	2	2	1	4	2	2	2	2	2	2	1	1	1	¡á	72	2	2	2	1	18	3	1	1	1	2	2	2	1	1	¡á	0	395	0	395	0	395	0	395	0	395	0	395	0	395
1	191	50	2	1	2	2	1	1	5	2	2	2	2	2	9	1	1	1	¡á	56	3	1	2	1	28	3	1	2	1	1	2	2	1	2	¡á	0	395	0	395	0	395	0	395	0	395	0	395	0	395
2	186	40	1	2	1	2	3	1	4	2	2	2	2	2	1	1	1	1	¡á	75	1	2	2	1	18	3.5	1	1	1	2	2	1	1	2	¡á	0	395	0	395	0	395	0	395	0	395	0	395	0	395
2	371	40	2	2	1	2	3	1	4	2	2	2	2	2	5	1	0	1	¡á		1	1	2	1	28	3	1	1	1	2	2	2	1	2	¡á	0	395	0	395	0	395	0	395	0	395	0	395	0	395
1	208	50	2	1	2	2	1	1	4	2	2	2	2	2	5	1	0	1	¡á	50	3	1	2	1	15	3.5	1	1	1	2	2	1	1	2	¡á	0	395	0	395	0	395	0	395	0	395	0	395	0	395
2	395	50	1	2	1	2	1	1	4	2	2	2	2	2	3	1	1	1	¡á	67.2	1	2	2	1	12	3.5	1	1	1	1	2	2	1	2	¡á	0	395	0	395	0	395	0	395	0	395	0	395	0	395
1	159	40	2	1	1	2	2	1	4	2	2	2	2	2	9	1	1	1	¡á	73.5	1	2	2	1	15	3.5	1	1	1	1	2	2	1	2	¡á	0	395	0	395	0	395	0	395	0	395	0	395	0	395
1	181	50	2	1	1	2	2	1	4	2	2	2	2	2	3	1	1	1	¡á	76.3	1	2	2	1	15	4	1	1	1	2	2	1	1	2	¡á	0	395	0	395	0	395	0	395	0	395	0	395	0	395
2	363	50	2	1	2	2	3	1	4	2	2	2	2	2	9	1	0	1	¡á		1	2	2	1	18	3	1	1	2	2	2	2	1	2	¡á	0	395	0	395	0	395	0	395	0	395	0	395	0	395
1	242	60	2	1	1	2	1	1	4	2	2	2	2	2	9	1	0	1	¡á	60	1	1	2	1	33	3.5	1	1	1	1	2	2	1	2	¡á	0	395	0	395	0	395	0	395	0	395	0	395	0	395
2	365	50	2	1	1	2	3	1	4	2	2	2	2	2	7	1	0	1	¡á	60	1	1	2	1	28	3.5	1	1	1	2	2	2	1	1	¡á	0	395	0	395	0	395	0	395	0	395	0	395	0	395
2	395	50	2	2	1	2	3	1	4	2	2	2	2	2	8	1	1	1	¡á	65	3	1	1	4	77	2.5	1	1	1	1	2	2	1	2	¡á	0	395	0	395	0	395	0	395	0	395	0	395	0	395
1	395	50	2	2	2	2	1	1	4	2	2	2	2	2	8	1	1	1	¡á	50	2	2	1	2	41	2.5	1	1	1	1	2	2	1	2	¡á	0	395	0	395	0	395	0	395	0	395	0	395	0	395
2	395	40	2	1	1	2	1	1	4	2	2	2	2	2	8	1	1	1	¡á	60	1	2	1	1	23	2.75	1	1	2	1	2	2	1	2	¡á	0	395	0	395	0	395	0	395	0	395	0	395	0	395
1	200	50	2	1	1	2	1	1	4	2	2	2	2	2	4	1	0	1	¡á	60	1	2	2	1	18	3.5	1	1	1	1	2	2	1	2	¡á	0	395	0	395	0	395	0	395	0	395	0	395	0	395
1	395	50	2	1	1	2	1	1	4	2	2	2	2	2	3	1	1	1	¡á	60	1	2	1	1	18	2.5	1	1	1	1	2	2	1	1	¡á	0	395	0	395	0	395	0	395	0	395	0	395	0	395
2	395	60	2	2	2	2	1	1	4	2	2	2	2	2	8	1	0	1	¡á	60	3	2	2	2	43	3	1	1	2	1	2	2	1	2	¡á	0	395	0	395	0	395	0	395	0	395	0	395	0	395
1	170	40	2	2	2	2	1	1	4	2	2	2	2	2	1	1	1	1	¡á	50	1	2	1	1	23	2.75	1	1	2	2	2	1	1	2	¡á	0	395	0	395	0	395	0	395	0	395	0	395	0	395
2	365	40	1	2	1	2	3	1	4	2	2	2	2	2	3	1	1	1	¡á	65	2	2	2	1	18	4	1	1	1	1	2	2	1	2	¡á	0	395	0	395	0	395	0	395	0	395	0	395	0	395
2	340	50	2	1	2	2	1	1	4	2	2	2	2	2	8	1	1	1	¡á	56	1	1	1	2	43	2.5	1	1	1	2	2	2	1	2	¡á	0	395	0	395	0	395	0	395	0	395	0	395	0	395
2	346	40	2	1	1	2	1	1	4	2	2	2	2	2	2	1	1	1	¡á	59	1	2	1	1	23	2.5	1	1	1	1	2	2	1	1	¡á	0	395	0	395	0	395	0	395	0	395	0	395	0	395
1	175	50	2	1	1	2	1	1	4	2	2	2	2	2	9	1	0	1	¡á		2	2	2	2	38	3.5	1	1	2	2	2	1	1	1	¡á	0	395	0	395	0	395	0	395	0	395	0	395	0	395
1	183	50	1	1	1	2	1	1	4	2	2	2	2	2	4	1	1	1	¡á	68	1	1	2	1	28	3	1	1	1	2	2	1	1	1	¡á	0	395	0	395	0	395	0	395	0	395	0	395	0	395
1	223	50	2	2	1	2	1	1	5	2	2	2	2	2	7	1	1	1	¡á	69	1	2	2	1	18	3	1	1	1	1	2	2	1	1	¡á	0	395	0	395	0	395	0	395	0	395	0	395	0	395
2	377	40	2	1	1	2	1	1	4	2	2	2	2	2	5	1	0	1	¡á	61	1	2	2	1	18	3	1	1	2	1	2	2	1	1	¡á	0	395	0	395	0	395	0	395	0	395	0	395	0	395
2	395	50	2	1	2	2	3	1	4	2	2	2	2	2	10	1	1	1	¡á	82	2	1	1	2	56	2.75	1	1	1	2	2	2	1	2	¡á	0	395	0	395	0	395	0	395	0	395	0	395	0	395
2	357	50	2	1	1	2	1	1	5	2	2	2	2	2	10	1	1	1	¡á	69	1	2	2	1	23	3.5	1	1	1	2	2	1	1	2	¡á	0	395	0	395	0	395	0	395	0	395	0	395	0	395
1	180	60	1	1	1	2	1	1	4	2	2	2	2	2	10	1	0	1	¡á	70	1	2	2	1	28	3.5	1	1	1	1	2	1	1	2	¡á	0	395	0	395	0	395	0	395	0	395	0	395	0	395
2	369	30	2	1	2	2	1	1	6	2	2	2	2	2	10	1	1	1	¡á	43.7	1	2	2	1	28	3	2	1	1	2	2	1	1	1	¡á	0	395	0	395	0	395	0	395	0	395	0	395	0	395
1	182	60	2	2	2	2	3	1	4	2	2	2	2	2	10	1	1	1	¡á	61	1	2	1	1	18	2.5	1	1	2	1	2	2	1	2	¡á	0	395	0	395	0	395	0	395	0	395	0	395	0	395
2	369	60	2	2	1	2	1	1	4	2	2	2	2	2	10	1	0	1	¡á	69	1	2	2	1	23	3	1	1	2	2	2	2	1	2	¡á	0	395	0	395	0	395	0	395	0	395	0	395	0	395
2	371	50	1	1	1	2	3	1	4	2	2	2	2	2	10	1	1	1	¡á	75	1	2	2	1	28	3.5	1	1	1	1	2	2	1	2	¡á	0	395	0	395	0	395	0	395	0	395	0	395	0	395
1	228	60	2	1	1	2	3	1	4	2	2	2	2	2	10	1	1	1	¡á	73	1	2	1	1	15	2.5	1	1	2	1	2	2	1	2	¡á	0	395	0	395	0	395	0	395	0	395	0	395	0	395
2	331	60	2	1	2	2	1	1	4	2	2	2	2	2	10	1	-1	1	¡á	60	1	1	2	1	28	4	1	1	2	2	2	2	2	2	¡á	0	395	0	395	0	395	0	395	0	395	0	395	0	395
2	395	60	1	1	2	2	3	1	4	2	2	2	2	2	10	1	1	1	¡á	65	2	2	1	2	43	2.5	1	1	1	1	2	2	1	2	¡á	0	395	0	395	0	395	0	395	0	395	0	395	0	395
2	395	40	2	2	1	2	1	1	4	2	2	2	2	2	10	1	1	1	¡á		1	2	1	1	23	2.75	1	1	2	2	2	2	1	2	¡á	0	395	0	395	0	395	0	395	0	395	0	395	0	395
2	395	50	2	1	1	2	3	1	4	2	2	2	2	2	10	1	1	1	¡á	67	3	2	1	1	23	2.5	1	1	1	2	2	1	2	1	¡á	0	395	0	395	0	395	0	395	0	395	0	395	0	395
1	162	60	2	2	1	2	3	1	4	2	2	2	2	2	10	1	0	1	¡á	65	3	2	1	2	50	2.5	1	1	1	2	2	2	1	2	¡á	0	395	0	395	0	395	0	395	0	395	0	395	0	395
2	363	50	2	2	2	2	3	1	5	2	2	2	2	2	10	1	1	1	¡á	64	1	2	2	1	23	3.5	1	1	2	1	2	2	1	2	¡á	0	395	0	395	0	395	0	395	0	395	0	395	0	395
2	384	60	1	1	1	2	2	1	4	2	2	2	2	2	10	1	1	1	¡á	72.2	2	1	2	1	28	3	1	1	1	2	2	2	1	2	¡á	0	395	0	395	0	395	0	395	0	395	0	395	0	395
2	374	60	2	1	2	2	3	1	4	2	2	2	2	2	10	1	0	1	¡á	70	1	2	1	1	23	2.5	1	1	2	2	2	2	1	1	¡á	0	395	0	395	0	395	0	395	0	395	0	395	0	395
2	395	50	2	1	1	2	1	1	4	2	2	2	2	2	10	1	0	1	¡á	55	2	1	2	1	28	3	1	1	1	2	2	2	1	2	¡á	0	395	0	395	0	395	0	395	0	395	0	395	0	395
1	201	60	2	2	1	2	3	1	4	2	2	2	2	2	10	1	0	1	¡á	58	1	1	2	1	23	3	1	1	1	1	2	2	1	2	¡á	0	395	0	395	0	395	0	395	0	395	0	395	0	395
1	184	50	2	1	1	2	3	1	4	2	2	2	2	2	10	1	1	1	¡á	65	3	1	1	3	79	2.5	1	1	1	2	2	2	1	2	¡á	0	395	0	395	0	395	0	395	0	395	0	395	0	395
2	364	60	2	1	2	2	3	1	4	2	2	2	2	2	10	1	-1	1	¡á	56	1	1	2	1	28	3	1	1	1	1	2	2	1	1	¡á	0	395	0	395	0	395	0	395	0	395	0	395	0	395
2	370	60	1	1	1	2	3	1	4	2	2	2	2	2	10	1	1	1	¡á		1	2	2	1	23	3.5	1	1	1	1	2	2	1	1	¡á	0	395	0	395	0	395	0	395	0	395	0	395	0	395
1	395	70	1	1	1	2	2	1	4	2	2	2	2	2	14	2	1	1	¡á	67	3	2	2	1	23	3	1	1	1	2	2	2	1	1	¡á	0	395	0	395	0	395	0	395	1	223	0	395	0	395
2	395	70	2	1	1	2	3	1	4	2	2	2	2	2	11	2	0	1	¡á	71	1	2	1	1	18	2.75	1	1	1	2	2	1	2	2	¡á	0	395	0	395	0	395	0	395	1	123	1	123	0	395
2	395	60	2	1	1	2	3	1	4	2	2	2	2	2	17	2	0	1	¡á	71.9	2	2	1	2	41	2.5	1	1	2	1	2	2	1	2	¡á	0	395	0	395	0	395	0	395	1	312	0	395	0	395
1	182	50	2	1	1	2	3	1	4	2	1	2	2	2	11	2	0	1	¡á	63	3	1	2	1	28	3.5	1	1	2	2	2	2	1	1	¡á	0	395	0	395	0	395	0	395	0	395	0	395	0	395
1	212	60	1	1	1	2	3	1	4	2	2	2	2	2	13	2	1	1	¡á	64	1	1	2	1	28	3.5	1	1	2	2	2	1	1	1	¡á	0	395	0	395	0	395	0	395	0	395	0	395	0	395
2	360	60	1	1	1	2	3	1	4	2	2	2	2	2	14	2	0	1	¡á	41	1	1	2	1	28	3.5	1	1	2	2	2	1	1	2	¡á	0	395	0	395	0	395	0	395	0	395	0	395	0	395
1	174	40	2	2	1	2	3	1	5	2	2	2	2	2	13	2	1	1	¡á	41	2	2	2	1	15	4	1	1	2	2	2	2	1	2	¡á	0	395	0	395	0	395	0	395	0	395	0	395	0	395
1	195	40	1	2	1	2	3	1	4	2	2	2	2	2	13	2	1	1	¡á	73	1	2	2	1	18	3.5	1	1	2	2	2	2	1	2	¡á	0	395	0	395	0	395	0	395	0	395	0	395	0	395
2	395	50	2	2	1	2	3	1	4	2	2	2	2	2	11	2	0	1	¡á		1	2	2	1	15	3	1	1	2	2	2	2	2	2	¡á	0	395	0	395	0	395	0	395	0	395	0	395	0	395
2	395	50	1	1	1	2	3	1	4	2	2	2	2	2	12	2	1	1	¡á	71	1	2	2	1	18	3.5	1	1	1	1	2	2	1	1	¡á	0	395	0	395	0	395	0	395	0	395	0	395	0	395
2	365	60	1	1	1	2	3	1	4	2	2	2	2	2	13	2	1	1	¡á	72	2	1	2	1	28	3	1	1	1	2	2	1	1	1	¡á	0	395	0	395	0	395	0	395	0	395	0	395	0	395
1	302	60	2	1	1	2	3	1	4	2	2	2	2	2	14	2	1	1	¡á	57	2	2	1	1	23	2.75	1	1	1	1	2	2	1	2	¡á	0	395	0	395	0	395	0	395	0	395	0	395	0	395
1	303	40	2	2	2	2	1	1	5	2	2	2	2	2	11	2	1	1	¡á	34	2	1	2	1	28	3.5	1	1	1	1	2	2	1	2	¡á	0	395	0	395	0	395	0	395	0	395	0	395	0	395
1	285	70	2	1	1	2	3	1	4	2	2	2	2	2	14	2	0	1	¡á		2	1	1	1	28	2.5	1	1	1	2	2	1	1	1	¡á	0	395	0	395	0	395	0	395	0	395	0	395	0	395
2	365	60	2	1	2	2	3	1	4	2	2	2	2	2	12	2	-1	1	¡á	47	1	2	2	1	18	3	1	1	1	2	2	2	1	1	¡á	0	395	0	395	0	395	0	395	0	395	0	395	0	395
2	395	60	2	1	1	2	1	1	5	2	2	2	2	2	13	2	1	1	¡á		3	1	2	1	28	3.5	1	1	1	2	2	2	1	2	¡á	0	395	0	395	0	395	0	395	0	395	0	395	0	395
1	203	60	2	1	1	2	2	1	4	1	2	2	2	2	12	2	1	1	¡á	73	3	1	2	1	15	3.5	1	1	2	2	2	1	1	2	¡á	0	395	0	395	0	395	0	395	0	395	0	395	0	395
1	181	70	1	1	1	2	3	1	4	2	2	2	2	2	14	2	1	1	¡á	75	2	1	1	1	28	2.5	1	1	1	2	2	1	1	1	¡á	0	395	0	395	0	395	0	395	0	395	0	395	0	395
1	181	60	2	1	1	2	1	1	4	2	2	2	2	2	11	2	-1	1	¡á	63	1	2	2	1	18	3.5	1	1	2	2	2	2	1	1	¡á	0	395	0	395	0	395	0	395	0	395	0	395	0	395
1	164	60	2	1	1	2	1	1	5	2	2	2	2	2	13	2	1	1	¡á	69	2	2	1	2	30	2.5	1	1	1	2	2	1	1	2	¡á	0	395	0	395	0	395	0	395	0	395	0	395	0	395
2	380	50	1	1	1	2	1	1	4	2	2	2	2	2	14	2	1	1	¡á	75	1	2	2	1	15	3	1	1	1	2	2	2	1	1	¡á	0	395	0	395	0	395	0	395	0	395	0	395	0	395
2	357	60	1	1	1	2	3	1	4	2	2	2	2	2	13	2	1	1	¡á	62	2	2	2	1	18	3	1	1	2	2	1	1	1	1	¡á	0	395	0	395	0	395	0	395	0	395	0	395	0	395
1	187	60	2	1	1	2	2	1	5	2	2	2	2	2	11	2	1	1	¡á		1	2	2	1	28	3.5	1	1	1	2	2	1	1	2	¡á	0	395	0	395	0	395	0	395	0	395	0	395	0	395
2	163	60	2	1	2	2	2	1	4	2	2	2	2	2	12	2	0	1	¡á	52	1	1	2	1	28	3	1	1	2	1	2	2	2	2	¡á	0	395	0	395	0	395	0	395	0	395	0	395	0	395
2	395	60	2	1	1	2	2	1	4	2	2	2	2	2	14	2	1	1	¡á	64	1	1	2	1	23	3.5	1	1	2	2	2	1	1	1	¡á	0	395	0	395	0	395	0	395	0	395	0	395	0	395
1	73	60	1	1	1	2	3	1	4	2	2	2	2	2	11	2	1	1	¡á	70	3	1	2	2	46	3	1	1	2	2	2	2	2	1	¡á	0	395	0	395	0	395	0	395	0	395	0	395	0	395
1	199	60	2	1	1	2	2	1	4	2	2	2	2	2	13	2	0	1	¡á	55	1	2	2	1	28	3.5	1	1	1	1	2	2	1	2	¡á	0	395	0	395	0	395	0	395	0	395	0	395	0	395
1	175	50	2	1	2	2	1	1	4	2	2	2	2	2	12	2	0	1	¡á	46.9	3	2	2	1	18	3	2	1	2	2	2	2	2	2	¡á	0	395	0	395	0	395	0	395	0	395	0	395	0	395
1	182	60	2	2	1	2	3	1	4	1	2	1	2	2	13	2	1	1	¡á	42	1	2	1	2	51	2.75	1	1	2	2	2	2	1	2	¡á	0	395	0	395	0	395	0	395	0	395	0	395	0	395
1	395	60	2	1	1	2	3	1	4	2	2	2	2	2	13	2	-1	1	¡á	63	1	2	2	1	28	3	1	1	2	2	2	2	1	1	¡á	0	395	0	395	0	395	0	395	0	395	0	395	0	395
2	373	60	1	2	2	2	3	1	4	2	2	2	2	2	13	2	1	1	¡á	57	1	1	1	4	91	2.5	1	1	2	2	2	2	2	2	¡á	0	395	0	395	0	395	0	395	0	395	0	395	0	395
2	90	60	2	2	2	2	1	1	5	2	2	2	2	2	12	2	1	1	¡á	72	2	1	2	2	46	3.5	1	1	1	1	2	2	1	2	¡á	0	395	0	395	0	395	0	395	0	395	0	395	0	395
1	184	60	2	1	1	2	3	1	4	2	2	2	2	2	12	2	1	1	¡á	67	1	2	1	2	51	2.75	1	1	1	2	2	1	2	2	¡á	0	395	0	395	0	395	0	395	0	395	0	395	0	395
1	182	60	2	2	2	2	3	1	4	2	2	2	2	2	14	2	1	1	¡á	70	2	2	1	1	28	2.75	1	1	2	2	2	2	1	2	¡á	0	395	0	395	0	395	0	395	0	395	0	395	0	395
1	188	60	1	1	1	2	1	1	4	2	2	2	2	2	14	2	1	1	¡á	70	2	2	2	2	38	3	1	1	2	2	2	2	1	2	¡á	0	395	0	395	0	395	0	395	0	395	0	395	0	395
2	374	50	2	2	1	2	3	1	4	2	2	2	2	2	11	2	0	1	¡á	71	2	2	2	2	38	3	1	1	2	2	2	2	1	2	¡á	0	395	0	395	0	395	0	395	0	395	0	395	0	395
1	181	50	2	1	1	2	2	1	4	2	2	2	2	2	14	2	1	1	¡á	80	3	2	2	2	41	3	1	1	2	2	2	2	1	1	¡á	0	395	0	395	0	395	0	395	0	395	0	395	0	395
2	395	70	1	1	1	2	3	1	4	2	2	2	2	2	12	2	0	1	¡á	60	3	1	2	2	56	3	1	1	1	1	2	2	1	2	¡á	0	395	0	395	0	395	0	395	0	395	0	395	0	395
2	372	60	2	1	1	2	3	1	4	2	2	2	2	2	14	2	1	1	¡á	72	2	2	1	2	41	2.5	1	1	2	2	2	2	1	1	¡á	0	395	0	395	0	395	0	395	0	395	0	395	0	395
1	172	50	2	1	1	2	1	1	4	2	2	2	2	2	11	2	0	1	¡á	74	2	2	2	2	36	3.5	1	1	1	1	2	2	2	2	¡á	0	395	0	395	0	395	0	395	0	395	0	395	0	395
2	395	60	2	2	1	2	1	1	4	2	2	2	2	2	11	2	0	1	¡á	55.4	2	2	2	1	12	3	1	1	1	1	2	2	1	2	¡á	0	395	0	395	0	395	0	395	0	395	0	395	0	395
2	395	70	2	2	1	2	2	1	6	2	2	2	2	2	13	2	1	1	¡á	57.9	1	1	2	1	38	3.5	1	1	2	1	2	2	1	2	¡á	0	395	0	395	0	395	0	395	0	395	0	395	0	395
2	395	60	2	1	1	2	1	1	4	1	2	2	2	2	12	2	0	1	¡á	60.3	1	2	2	1	18	4	1	1	1	1	2	2	1	2	¡á	0	395	0	395	0	395	0	395	0	395	0	395	0	395
1	303	50	2	1	1	2	1	1	4	2	2	2	2	2	13	2	0	1	¡á	52	1	2	2	1	23	3	1	1	1	2	2	2	1	1	¡á	0	395	0	395	0	395	0	395	0	395	0	395	0	395
2	395	50	2	1	1	2	2	1	4	2	2	2	2	2	13	2	1	1	¡á	60.6	2	1	2	2	55	3	1	1	1	1	2	2	1	1	¡á	0	395	0	395	0	395	0	395	0	395	0	395	0	395
1	185	50	2	2	1	2	1	1	4	2	2	2	2	2	13	2	1	1	¡á	60	3	2	1	1	28	2.5	1	1	1	2	2	2	1	2	¡á	0	395	0	395	0	395	0	395	0	395	0	395	0	395
2	395	60	2	2	1	2	1	1	6	1	2	2	2	2	12	2	1	1	¡á	48.6	3	2	2	1	23	3	1	1	1	1	2	2	1	2	¡á	0	395	0	395	0	395	0	395	0	395	0	395	0	395
1	395	70	1	2	1	2	3	1	4	2	2	2	2	2	14	2	-1	1	¡á	52	2	2	2	1	28	3	1	1	2	2	2	1	1	2	¡á	0	395	0	395	0	395	0	395	0	395	0	395	0	395
2	395	50	2	1	1	2	3	1	4	2	2	2	2	2	14	2	0	1	¡á	58.8	2	1	2	1	28	3.5	1	1	1	2	2	1	1	2	¡á	0	395	0	395	0	395	0	395	0	395	0	395	0	395
1	188	50	2	2	1	2	1	1	4	2	2	2	2	2	12	2	0	1	¡á	59	1	2	2	2	48	3.5	1	1	2	1	2	2	1	2	¡á	0	395	0	395	0	395	0	395	0	395	0	395	0	395
1	156	60	2	1	1	2	3	1	4	2	2	2	2	2	11	2	0	1	¡á	80	3	1	2	3	79	3	1	1	1	1	2	2	1	1	¡á	0	395	0	395	0	395	0	395	0	395	0	395	0	395
2	394	60	1	1	1	2	3	1	4	2	2	2	2	2	13	2	1	1	¡á	66.7	1	1	2	1	23	3.5	1	1	1	2	2	1	1	1	¡á	0	395	0	395	0	395	0	395	0	395	0	395	0	395
2	355	60	2	1	1	2	1	1	4	2	2	2	2	2	12	2	0	1	¡á	70.5	1	2	2	1	23	3	1	1	1	1	2	2	1	2	¡á	0	395	0	395	0	395	0	395	0	395	0	395	0	395
1	213	70	2	1	1	2	3	1	4	2	2	2	2	2	14	2	-2	1	¡á	72.3	1	2	2	1	18	3.5	1	1	1	1	2	2	1	2	¡á	0	395	0	395	0	395	0	395	0	395	0	395	0	395
1	179	60	2	1	1	2	2	1	4	2	2	2	2	2	12	2	0	1	¡á	71.3	1	1	2	1	28	3	1	1	1	2	2	1	1	2	¡á	0	395	0	395	0	395	0	395	0	395	0	395	0	395
1	182	60	2	1	2	2	3	1	4	2	2	2	2	2	12	2	-1	1	¡á	65.4	1	2	2	1	23	3.5	1	1	1	2	2	1	1	2	¡á	0	395	0	395	0	395	0	395	0	395	0	395	0	395
2	395	60	2	1	1	2	1	1	4	1	1	1	2	2	11	2	1	1	¡á	69	2	2	1	1	18	2.75	1	1	1	1	2	2	1	2	¡á	0	395	0	395	0	395	0	395	0	395	0	395	0	395
1	395	60	2	1	1	2	3	1	4	1	2	2	2	2	14	2	1	1	¡á	57	1	2	2	1	18	3	1	1	1	2	2	1	1	2	¡á	0	395	0	395	0	395	0	395	0	395	0	395	0	395
1	275	50	2	1	1	2	3	1	4	2	2	2	2	2	12	2	0	1	¡á	66	2	1	2	2	56	3	1	1	1	2	2	1	1	2	¡á	0	395	0	395	0	395	0	395	0	395	0	395	0	395
1	207	60	2	2	2	2	3	1	4	2	2	2	2	2	11	2	-1	1	¡á	60	1	2	2	1	15	3	1	1	2	2	2	2	1	2	¡á	0	395	0	395	0	395	0	395	0	395	0	395	0	395
1	183	70	1	2	1	2	3	1	4	2	2	2	2	2	13	2	0	1	¡á	68	1	2	2	1	28	3	1	1	2	2	2	2	1	1	¡á	0	395	0	395	0	395	0	395	0	395	0	395	0	395
2	346	50	2	1	2	2	1	1	4	2	2	2	2	2	11	2	0	1	¡á		1	2	2	1	15	3	1	1	1	1	2	2	1	1	¡á	0	395	0	395	0	395	0	395	0	395	0	395	0	395
1	203	60	2	1	1	2	2	1	4	2	2	2	2	2	13	2	1	1	¡á		2	2	1	2	46	2.75	1	1	1	2	2	1	1	2	¡á	0	395	0	395	0	395	0	395	0	395	0	395	0	395
1	177	50	2	1	1	2	3	1	4	2	2	2	2	2	11	2	0	1	¡á	66.6	1	2	2	1	18	3.5	1	1	2	2	2	1	1	2	¡á	0	395	0	395	0	395	0	395	0	395	0	395	0	395
1	175	50	2	1	1	2	1	1	4	2	2	2	2	2	11	2	1	1	¡á	70.2	3	2	1	2	33	2.75	1	1	1	1	2	2	1	2	¡á	0	395	0	395	0	395	0	395	0	395	0	395	0	395
2	365	40	2	2	1	2	3	1	5	2	2	2	2	2	12	2	1	1	¡á	79.7	1	2	2	1	15	4	1	1	1	2	2	2	1	2	¡á	0	395	0	395	0	395	0	395	0	395	0	395	0	395
2	371	70	2	2	1	2	2	1	4	2	2	2	2	2	14	2	0	1	¡á	68.6	3	2	2	2	33	3	1	1	1	1	2	2	1	2	¡á	0	395	0	395	0	395	0	395	0	395	0	395	0	395
2	365	60	2	1	1	2	2	1	4	2	2	2	2	2	11	2	0	1	¡á	69.5	1	2	2	1	18	3	1	1	2	1	2	2	1	2	¡á	0	395	0	395	0	395	0	395	0	395	0	395	0	395
1	195	60	2	1	1	2	3	1	4	2	2	2	2	2	11	2	0	1	¡á	54.6	1	2	2	1	15	3	1	1	1	1	2	2	1	1	¡á	0	395	0	395	0	395	0	395	0	395	0	395	0	395
2	372	60	2	1	1	2	3	1	4	2	2	2	2	2	11	2	0	1	¡á	74	3	2	2	3	66	3	1	1	1	2	2	1	1	2	¡á	0	395	0	395	0	395	0	395	0	395	0	395	0	395
2	357	60	2	1	2	2	3	1	4	2	2	2	2	2	11	2	0	1	¡á	57	3	1	1	2	58	2.75	1	1	2	2	2	1	1	1	¡á	0	395	0	395	0	395	0	395	0	395	0	395	0	395
2	395	60	2	1	1	2	3	1	4	2	2	2	2	2	14	2	-1	1	¡á	60	1	2	2	1	15	3	1	1	2	2	2	2	1	1	¡á	0	395	0	395	0	395	0	395	0	395	0	395	0	395
2	395	60	2	1	1	2	3	1	4	2	2	2	2	2	13	2	0	1	¡á	60	2	1	2	1	30	3	1	1	1	2	2	2	1	1	¡á	0	395	0	395	0	395	0	395	0	395	0	395	0	395
1	240	60	2	1	1	2	3	1	4	2	2	2	2	2	14	2	0	1	¡á	60	2	1	2	1	15	3.5	1	1	2	2	2	2	2	2	¡á	0	395	0	395	0	395	0	395	0	395	0	395	0	395
2	365	60	2	2	2	2	3	1	4	2	2	2	2	2	14	2	-1	1	¡á	60	1	2	2	1	18	3.5	1	1	2	2	2	2	1	1	¡á	0	395	0	395	0	395	0	395	0	395	0	395	0	395
2	395	60	2	1	1	2	2	1	4	2	2	2	2	2	14	2	1	1	¡á	65	2	2	2	1	28	3	1	1	2	1	2	2	1	2	¡á	0	395	0	395	0	395	0	395	0	395	0	395	0	395
1	189	60	2	1	1	2	2	1	4	2	2	2	2	2	12	2	0	1	¡á	60	1	2	2	1	28	3.5	1	1	2	2	2	2	1	2	¡á	0	395	0	395	0	395	0	395	0	395	0	395	0	395
1	181	60	2	2	1	2	1	1	4	2	2	2	2	2	14	2	0	1	¡á	65	1	2	1	1	18	2.75	1	1	1	2	2	2	1	2	¡á	0	395	0	395	0	395	0	395	0	395	0	395	0	395
1	395	60	2	1	2	2	1	1	4	2	2	2	2	2	12	2	1	1	¡á	60	2	2	1	2	41	2.5	1	1	1	2	2	2	1	2	¡á	0	395	0	395	0	395	0	395	0	395	0	395	0	395
2	395	40	2	1	2	2	3	1	5	2	2	2	2	2	11	2	1	1	¡á		3	1	2	1	28	3	1	1	1	1	2	2	1	2	¡á	0	395	0	395	0	395	0	395	0	395	0	395	0	395
2	364	60	2	1	2	2	3	1	4	2	2	2	2	2	11	2	0	1	¡á	65.9	1	1	2	1	28	3	1	1	1	2	2	2	1	2	¡á	0	395	0	395	0	395	0	395	0	395	0	395	0	395
1	65	60	1	1	1	2	1	1	4	2	2	2	2	2	12	2	1	1	¡á	70	1	1	1	2	51	2.5	1	1	2	1	2	2	1	2	¡á	0	395	0	395	0	395	0	395	0	395	0	395	0	395
1	184	50	2	2	2	2	3	1	4	2	2	2	2	2	13	2	1	1	¡á		1	2	1	1	15	2.75	1	1	2	1	2	2	1	2	¡á	0	395	0	395	0	395	0	395	0	395	0	395	0	395
1	183	60	1	1	1	2	3	1	4	2	2	2	2	2	12	2	1	1	¡á	76	2	1	2	2	51	3	1	1	2	2	2	2	1	1	¡á	0	395	0	395	0	395	0	395	0	395	0	395	0	395
2	394	70	2	1	2	2	3	1	5	2	2	2	2	2	12	2	0	1	¡á	60	1	2	2	1	23	3	1	1	1	1	2	2	1	1	¡á	0	395	0	395	0	395	0	395	0	395	0	395	0	395
1	317	60	2	1	1	2	3	1	4	2	2	2	2	2	11.6	2	-1	1	¡á	68	1	2	2	1	23	3.5	1	1	1	2	2	1	1	2	¡á	0	395	0	395	0	395	0	395	0	395	0	395	0	395
1	210	60	2	2	1	2	1	1	4	2	2	2	2	2	17	2	-1	1	¡á	54	1	1	2	1	28	3	1	1	1	2	2	2	1	2	¡á	0	395	0	395	0	395	0	395	0	395	0	395	0	395
2	383	60	2	1	1	2	3	1	4	2	2	2	2	2	15	2	0	1	¡á	60	1	1	2	1	28	3.5	1	1	2	1	2	2	1	2	¡á	0	395	0	395	0	395	0	395	0	395	0	395	0	395
1	212	60	1	2	1	2	1	1	4	2	2	2	2	2	17	2	1	1	¡á		2	1	1	2	46	2.75	1	1	2	2	2	2	1	2	¡á	0	395	0	395	0	395	0	395	0	395	0	395	0	395
2	395	60	2	2	2	2	1	1	4	2	2	2	2	2	17	2	-1	1	¡á		1	1	2	1	18	3	1	1	2	2	2	1	2	1	¡á	0	395	0	395	0	395	0	395	0	395	0	395	0	395
2	365	60	2	1	1	2	2	1	4	2	2	2	2	2	15	2	1	1	¡á	58	3	1	2	2	46	4	1	1	1	2	2	2	1	2	¡á	0	395	0	395	0	395	0	395	0	395	0	395	0	395
2	383	60	2	1	1	2	2	1	4	2	2	2	2	2	16	2	1	1	¡á		1	2	2	1	18	3.5	1	1	1	1	2	2	1	2	¡á	0	395	0	395	0	395	0	395	0	395	0	395	0	395
2	395	60	2	1	1	2	2	1	4	2	2	2	2	2	17	2	1	1	¡á	61	2	1	2	1	23	3	1	1	1	2	2	2	1	1	¡á	0	395	0	395	0	395	0	395	0	395	0	395	0	395
1	201	50	2	1	1	2	3	1	4	2	2	2	2	2	15	2	0	1	¡á	58	1	1	2	1	28	3	1	1	2	2	2	2	1	1	¡á	0	395	0	395	0	395	0	395	0	395	0	395	0	395
2	395	60	2	1	2	2	3	1	4	2	2	2	2	2	16	2	-1	1	¡á	65	1	2	2	1	18	3	1	1	1	1	2	2	1	2	¡á	0	395	0	395	0	395	0	395	0	395	0	395	0	395
2	365	50	2	1	1	2	1	1	4	2	2	2	2	2	17	2	0	1	¡á	58	2	1	2	1	28	3.5	1	1	1	2	2	1	1	1	¡á	0	395	0	395	0	395	0	395	0	395	0	395	0	395
2	365	60	2	1	1	2	2	1	4	2	2	2	2	2	17	2	1	1	¡á		2	1	1	2	46	2.75	1	1	1	1	2	2	1	1	¡á	0	395	0	395	0	395	0	395	0	395	0	395	0	395
1	212	70	2	1	2	2	3	1	4	2	2	2	2	2	16	2	-2	1	¡á	64	2	1	2	1	23	3	1	1	1	1	2	2	1	2	¡á	0	395	0	395	0	395	0	395	0	395	0	395	0	395
1	181	60	1	1	2	2	3	1	4	2	2	2	2	2	16	2	1	1	¡á	63	1	2	2	1	15	3.5	1	1	2	1	2	2	1	2	¡á	0	395	0	395	0	395	0	395	0	395	0	395	0	395
1	261	70	2	1	2	2	3	1	4	2	2	2	2	2	15	2	-1	1	¡á	61	2	1	2	1	28	3	1	1	1	1	2	2	1	2	¡á	0	395	0	395	0	395	0	395	0	395	0	395	0	395
1	102	60	2	1	2	2	3	1	4	2	2	2	2	2	17	2	0	1	¡á		2	1		1			1	1	1	2	2	1	1	2	¡á	0	395	0	395	0	395	0	395	0	395	0	395	0	395
1	185	70	2	2	2	2	2	1	4	2	2	2	2	2	16	2	0	1	¡á	60	3	1	1	3	74	2.5	1	1	2	2	2	1	1	1	¡á	0	395	0	395	0	395	0	395	0	395	0	395	0	395
2	366	60	2	1	2	2	1	1	4	2	2	2	2	2	17	2	-1	1	¡á		1	2	2	1	18	3	1	1	2	2	2	2	2	2	¡á	0	395	0	395	0	395	0	395	0	395	0	395	0	395
1	181	70	2	1	1	2	2	1	4	2	2	2	2	2	17	2	0	1	¡á		2	2	2	1	23	3.5	1	1	2	2	2	1	1	2	¡á	0	395	0	395	0	395	0	395	0	395	0	395	0	395
2	378	60	2	1	1	2	1	1	5	2	2	2	2	2	15	2	1	1	¡á	53	1	2	2	1	18	3	1	1	1	2	2	1	1	2	¡á	0	395	0	395	0	395	0	395	0	395	0	395	0	395
2	365	60	2	1	1	2	3	1	4	2	2	2	2	2	16	2	1	1	¡á	64	1	1	1	1	28	2.5	1	1	2	2	2	1	1	2	¡á	0	395	0	395	0	395	0	395	0	395	0	395	0	395
2	363	60	2	1	1	2	2	1	4	2	2	2	2	2	15	2	0	1	¡á	57	2	2	2	1	28	4	1	1	2	1	2	2	1	2	¡á	0	395	0	395	0	395	0	395	0	395	0	395	0	395
1	339	60	2	2	1	2	3	1	5	2	2	2	2	2	17	2	1	1	¡á	61	2	2	1	2	38	2.75	1	1	1	1	2	2	1	2	¡á	0	395	0	395	0	395	0	395	0	395	0	395	0	395
1	38	60	2	1	2	2	1	1	5	2	2	2	2	2	15	2	1	1	¡á	46	1	2	2	1	18	3.5	1	1	1	1	2	1	1	1	¡á	0	395	0	395	0	395	0	395	0	395	0	395	0	395
1	395	70	2	2	2	2	1	1	6	2	2	2	2	2	16	2	0	1	¡á	61.9	1	2	2	1	28	3	1	1	1	1	2	2	2	2	¡á	0	395	0	395	0	395	0	395	0	395	0	395	0	395
1	219	60	1	1	2	2	3	1	5	2	2	2	2	2	17	2	1	1	¡á	39.8	2	2	2	1	28	3.5	1	1	1	1	2	2	2	2	¡á	0	395	0	395	0	395	0	395	0	395	0	395	0	395
1	185	60	2	2	1	2	2	1	4	2	2	2	2	2	16	2	0	1	¡á	72	1	2	2	1	23	3.5	1	1	1	2	2	2	2	2	¡á	0	395	0	395	0	395	0	395	0	395	0	395	0	395
1	395	50	1	2	2	2	1	1	4	2	2	2	2	2	16	2	1	1	¡á	56	2	1	2	2	41	3	1	1	2	2	2	2	1	2	¡á	0	395	0	395	0	395	0	395	0	395	0	395	0	395
1	186	70	2	1	1	2	3	1	4	2	2	2	2	2	15	2	0	1	¡á	60	2	2	1	2	38	2.5	1	1	1	2	2	2	1	2	¡á	0	395	0	395	0	395	0	395	0	395	0	395	0	395
1	179	60	2	2	1	2	2	1	4	2	2	2	2	2	15	2	1	1	¡á		1	2	1	1	28	2.5	1	1	1	1	2	2	2	2	¡á	0	395	0	395	0	395	0	395	0	395	0	395	0	395
2	385	80	2	1	2	2	1	1	4	2	2	2	2	2	16	2	-2	1	¡á	75	1	2	2	1	18	3.5	1	1	1	2	2	2	2	2	¡á	0	395	0	395	0	395	0	395	0	395	0	395	0	395
2	382	60	1	1	1	2	2	1	4	2	2	2	2	2	16	2	1	1	¡á	62	1	2	2	1	28	3	1	1	2	1	2	2	1	2	¡á	0	395	0	395	0	395	0	395	0	395	0	395	0	395
2	370	70	2	1	1	2	3	1	4	2	2	2	2	2	17	2	-1	1	¡á	70	1	2	2	1	15	4	1	1	1	2	2	1	2	1	¡á	0	395	0	395	0	395	0	395	0	395	0	395	0	395
1	184	60	2	2	1	2	2	1	4	2	2	2	2	2	17	2	0	1	¡á	58.9	1	1	2	1	28	4	1	1	1	2	2	2	2	2	¡á	0	395	0	395	0	395	0	395	0	395	0	395	0	395
1	395	60	2	1	1	2	1	1	4	2	2	2	2	2	16	2	0	1	¡á	62.7	1	1	2	1	28	3.5	1	1	1	2	2	1	1	2	¡á	0	395	0	395	0	395	0	395	0	395	0	395	0	395
1	187	70	1	2	1	2	2	1	4	2	2	2	2	2	17	2	0	1	¡á		1	2	2	1	18	3.5	1	1	2	2	2	2	1	2	¡á	0	395	0	395	0	395	0	395	0	395	0	395	0	395
2	395	60	1	1	1	2	3	1	4	2	2	2	2	2	15	2	1	1	¡á	73	3	2	1	2	41	2.75	1	1	2	2	2	1	1	1	¡á	0	395	0	395	0	395	0	395	0	395	0	395	0	395
2	395	50	2	2	1	2	1	1	5	2	2	2	2	2	17	2	1	1	¡á	68	1	2	2	1	23	3	1	1	1	1	2	2	1	2	¡á	0	395	0	395	0	395	0	395	0	395	0	395	0	395
2	395	80	2	1	1	2	3	1	6	2	2	2	2	2	16	2	-1	1	¡á		1	2	2	1	23	3.5	1	1	1	2	2	1	1	2	¡á	0	395	0	395	0	395	0	395	0	395	0	395	0	395
2	365	60	2	2	2	2	3	1	4	2	2	2	2	2	17	2	0	1	¡á	77	2	2	1	1	12	2.75	1	1	2	2	2	1	2	2	¡á	0	395	0	395	0	395	0	395	0	395	0	395	0	395
1	186	60	2	2	2	2	2	1	4	2	2	2	2	2	15	2	0	1	¡á	65	2	1	2	1	28	3	1	1	1	2	2	2	1	2	¡á	0	395	0	395	0	395	0	395	0	395	0	395	0	395
1	184	60	2	1	2	2	3	1	4	2	2	2	2	2	16	2	0	1	¡á	69	1	2	2	1	18	3.5	1	1	2	2	2	1	1	2	¡á	0	395	0	395	0	395	0	395	0	395	0	395	0	395
1	174	60	2	1	1	2	1	1	4	2	2	2	2	2	17	2	-1	1	¡á	46	3	2	2	2	46	4	1	1	1	2	2	2	1	2	¡á	0	395	0	395	0	395	0	395	0	395	0	395	0	395
1	176	60	1	1	2	2	3	1	4	2	2	2	2	2	15	2	1	1	¡á		2	2	2	2	46	3	1	1	1	2	2	2	1	2	¡á	0	395	0	395	0	395	0	395	0	395	0	395	0	395
2	379	40	2	2	1	2	1	1	4	2	2	2	2	2	15	2	0	1	¡á	77	1	1	2	1	28	4	1	1	2	2	2	2	1	1	¡á	0	395	0	395	0	395	0	395	0	395	0	395	0	395
1	186	50	2	2	1	2	1	1	4	2	2	2	2	2	15	2	0	1	¡á	64.4	1	2	2	1	12	3	1	1	2	2	2	2	1	2	¡á	0	395	0	395	0	395	0	395	0	395	0	395	0	395
2	321	60	2	1	1	2	3	1	4	2	2	2	2	2	16	2	0	1	¡á	69.1	1	2	2	1	18	3	1	1	2	1	2	2	1	2	¡á	0	395	0	395	0	395	0	395	0	395	0	395	0	395
1	186	70	1	1	2	2	3	1	4	2	2	2	2	2	16	2	1	1	¡á	57	2	2	1	2	58	2.5	1	1	2	2	2	2	1	1	¡á	0	395	0	395	0	395	0	395	0	395	0	395	0	395
1	268	60	2	1	2	2	3	1	4	2	2	2	2	2	15	2	1	1	¡á	50	1	2	1	1	28	2.5	1	1	1	1	2	2	1	2	¡á	0	395	0	395	0	395	0	395	0	395	0	395	0	395
1	181	60	2	2	1	2	1	1	4	2	2	2	2	2	15	2	1	1	¡á	57	2	2	1	1	23	2.75	1	1	1	2	2	2	1	2	¡á	0	395	0	395	0	395	0	395	0	395	0	395	0	395
2	395	60	2	2	2	2	1	1	4	2	2	2	2	2	16	2	0	1	¡á	60	3	2	1	2	51	2.75	1	1	1	1	2	2	1	2	¡á	0	395	0	395	0	395	0	395	0	395	0	395	0	395
2	365	70	1	1	2	2	3	1	4	2	2	2	2	2	17	2	0	1	¡á	70	2	2	1	2	46	2.5	1	1	2	2	2	1	1	1	¡á	0	395	0	395	0	395	0	395	0	395	0	395	0	395
2	365	60	2	1	2	2	1	1	4	2	2	2	2	2	17	2	0	1	¡á		3	2	1	1	18	2.75	1	1	2	2	2	2	1	2	¡á	0	395	0	395	0	395	0	395	0	395	0	395	0	395
2	378	70	2	1	1	2	1	1	4	2	2	2	2	2	19	3	0	1	¡á	57	3	1	1	4	91	2.5	1	1	2	2	2	2	1	2	¡á	0	395	0	395	0	395	0	395	1	310	1	310	0	395
1	212	60	2	1	1	2	1	1	4	2	2	2	2	2	19	3	0	1	¡á	58	1	2	1	2	36	2.5	1	1	1	1	2	2	1	1	¡á	0	395	0	395	0	395	0	395	0	395	0	395	0	395
1	212	60	2	1	1	2	3	1	4	2	2	2	2	2	18	3	-1	1	¡á	72	1	2	2	1	18	3	1	1	2	2	2	2	1	2	¡á	0	395	0	395	0	395	0	395	0	395	0	395	0	395
2	395	40	2	2	1	2	3	1	5	2	2	2	2	2	18	3	1	1	¡á	49	1	1	2	1	28	3	1	1	1	1	2	2	1	1	¡á	0	395	0	395	0	395	0	395	0	395	0	395	0	395
1	184	70	2	2	1	2	1	1	4	2	2	2	2	1	18	3	-1	1	¡á	59	1	1	1	1	28	2.75	1	1	1	1	2	2	1	1	¡á	0	395	0	395	0	395	0	395	0	395	0	395	0	395
2	379	70	2	1	1	2	2	1	4	2	2	2	2	2	18	3	1	1	¡á	83	2	1	1	2	46	2.5	1	1	1	2	2	1	1	2	¡á	0	395	0	395	0	395	0	395	0	395	0	395	0	395
1	209	70	2	1	2	2	1	1	4	2	2	2	2	2	19	3	-2	1	¡á	69	3	2	2	1	23	3.5	1	1	1	2	2	1	1	2	¡á	0	395	0	395	0	395	0	395	0	395	0	395	0	395
1	395	60	2	2	1	2	1	1	4	2	2	2	2	2	19	3	-1	1	¡á	64	1	2	2	1	15	4	1	1	1	2	2	2	1	2	¡á	0	395	0	395	0	395	0	395	0	395	0	395	0	395
2	364	60	1	1	1	2	2	1	4	2	2	2	1	2	19	3	1	1	¡á	65.9	1	1	2	1	23	3	1	1	2	2	2	2	1	1	¡á	0	395	0	395	0	395	0	395	0	395	0	395	0	395
1	182	70	2	2	2	2	1	1	5	2	2	2	2	2	19	3	0	1	¡á	47	1	2	2	1	28	4	1	1	1	1	2	2	1	2	¡á	0	395	0	395	0	395	0	395	0	395	0	395	0	395
1	395	60	2	1	1	2	3	1	4	1	2	2	2	2	18	3	0	1	¡á	68	2	1	2	1	23	3	1	1	1	2	2	1	1	2	¡á	0	395	0	395	0	395	0	395	0	395	0	395	0	395
2	367	60	2	1	2	2	1	1	6	2	2	2	2	2	18	3	1	1	¡á	51.3	1	2	1	1	28	2.75	1	1	1	1	2	2	1	2	¡á	0	395	0	395	0	395	0	395	0	395	0	395	0	395
1	180	60	2	2	1	2	1	1	4	2	2	2	2	2	19	3	-1	1	¡á	46	1	2	2	1	23	3.5	1	1	2	1	2	2	1	2	¡á	0	395	0	395	0	395	0	395	0	395	0	395	0	395
2	365	60	2	2	1	2	2	1	4	2	2	2	2	2	19	3	1	1	¡á	47	2	2	1	2	51	2.75	1	1	1	1	2	2	2	2	¡á	0	395	0	395	0	395	0	395	0	395	0	395	0	395
1	181	70	2	1	1	2	3	1	4	2	2	2	2	2	19	3	-1	1	¡á	68	1	2	2	1	28	3.5	1	1	1	2	2	1	1	2	¡á	0	395	0	395	0	395	0	395	0	395	0	395	0	395
1	198	50	2	1	1	2	1	1	4	2	2	2	1	2	18	3	0	1	¡á	64	2	1	2	1	28	4	1	1	1	1	2	2	2	2	¡á	0	395	0	395	0	395	0	395	0	395	0	395	0	395
1	346	60	2	1	1	2	2	1	4	2	2	2	2	2	19	3	0	1	¡á	54	2	1	2	1	28	3	1	2	1	1	2	2	1	2	¡á	0	395	0	395	0	395	0	395	0	395	0	395	0	395
1	395	60	2	1	1	2	3	1	5	2	2	2	2	2	18	3	0	1	¡á	64	1	2	2	1	23	3	1	1	2	1	2	2	1	1	¡á	0	395	0	395	0	395	0	395	0	395	0	395	0	395
2	4	70	2	1	1	2	3	1	4	2	2	2	2	2	18	3	-2	1	¡á	61.9	2	1	2	1	28	3	1	1	1	2	2	2	2	2	¡á	0	395	0	395	0	395	0	395	0	395	0	395	0	395
2	368	50	2	1	1	2	1	1	5	2	2	2	1	2	18	3	1	1	¡á	64.5	1	2	2	1	12	4	1	1	1	1	2	2	1	2	¡á	0	395	0	395	0	395	0	395	0	395	0	395	0	395
1	184	50	1	1	1	2	1	1	4	2	2	2	2	2	18	3	1	1	¡á	60	1	1	2	1	18	4	1	1	1	1	2	2	1	2	¡á	0	395	0	395	0	395	0	395	0	395	0	395	0	395
1	390	70	2	1	1	2	2	1	4	1	2	2	2	2	19	3	1	1	¡á	54.7	1	2	1	1	18	2.5	1	1	1	1	2	2	1	2	¡á	0	395	0	395	0	395	0	395	0	395	0	395	0	395
2	395	60	2	1	1	2	2	1	4	1	2	2	1	2	19	3	1	1	¡á		2	1	2	1	28	3	1	1	1	2	2	1	1	2	¡á	0	395	0	395	0	395	0	395	0	395	0	395	0	395
1	189	60	2	1	1	2	2	1	4	1	2	2	2	2	18	3	1	1	¡á		1	2	2	1	23	3.5	1	1	2	2	2	2	1	2	¡á	0	395	0	395	0	395	0	395	0	395	0	395	0	395
1	183	70	1	1	1	2	2	1	4	2	2	2	2	2	18	3	1	1	¡á	56	3	2	2	1	18	3.5	1	1	1	2	2	2	1	2	¡á	0	395	0	395	0	395	0	395	0	395	0	395	0	395
2	394	60	1	1	1	2	3	1	4	2	2	2	2	2	18	3	0	1	¡á	68.9	1	2	2	1	23	3	1	1	1	1	2	2	1	2	¡á	0	395	0	395	0	395	0	395	0	395	0	395	0	395
2	395	70	2	1	1	2	1	1	4	2	2	2	1	2	19	3	-1	1	¡á	65.6	1	1	2	1	28	3	1	1	1	2	2	1	1	2	¡á	0	395	0	395	0	395	0	395	0	395	0	395	0	395
1	175	60	2	1	1	2	3	1	4	1	2	1	2	2	18	3	1	1	¡á		3	2	2	2	30	3.5	1	1	1	2	2	2	1	2	¡á	0	395	0	395	0	395	0	395	0	395	0	395	0	395
1	202	60	2	1	1	2	2	1	4	2	2	2	2	2	18	3	0	1	¡á	77.1	3	2	2	1	23	3	1	1	1	1	2	2	1	1	¡á	0	395	0	395	0	395	0	395	0	395	0	395	0	395
2	395	70	2	2	1	2	3	1	4	2	2	2	2	2	19	3	-1	1	¡á	60	2	1	1	3	74	2.5	1	1	2	1	2	2	1	2	¡á	0	395	0	395	0	395	0	395	0	395	0	395	0	395
1	271	70	2	1	1	2	2	1	4	2	2	2	2	2	19	3	0	1	¡á	60	1	1	2	1	28	3	1	1	2	2	2	1	1	1	¡á	0	395	0	395	0	395	0	395	0	395	0	395	0	395
1	395	70	2	1	1	2	3	1	4	2	2	2	2	2	19	3	-1	1	¡á	66	1	2	2	1	28	4	1	1	1	2	2	1	1	2	¡á	0	395	0	395	0	395	0	395	0	395	0	395	0	395
1	192	60	2	2	1	2	1	1	6	2	2	1	1	2	20	3	1	1	¡á	45	2	2	2	1	23	3.5	1	1	1	2	2	2	1	2	¡á	0	395	0	395	0	395	0	395	0	395	0	395	0	395
1	212	70	1	1	1	2	3	1	4	2	2	2	1	2	20	3	0	1	¡á	62	2	2	2	2	41	3	1	1	1	2	2	1	1	1	¡á	0	395	0	395	0	395	0	395	0	395	0	395	0	395
1	212	60	1	1	1	2	3	1	4	2	2	2	2	2	21	3	0	1	¡á	56	2	1	2	1	28	3.5	1	1	1	2	2	2	1	2	¡á	0	395	0	395	0	395	0	395	0	395	0	395	0	395
2	356	70	1	1	1	2	2	1	4	2	2	2	2	2	21	3	0	1	¡á	70	2	1	2	2	56	4	1	1	1	2	2	1	1	1	¡á	0	395	0	395	0	395	0	395	0	395	0	395	0	395
1	278	70	2	1	1	2	1	1	4	2	2	2	1	2	23	3	-2	1	¡á	61	2	1	2	3	69	3	1	1	1	2	2	2	1	2	¡á	0	395	0	395	0	395	0	395	0	395	0	395	0	395
1	181	60	2	1	2	2	2	1	5	2	2	2	2	2	21	3	1	1	¡á		2	2	2	1	18	3	1	1	2	2	2	2	2	1	¡á	0	395	0	395	0	395	0	395	0	395	0	395	0	395
2	365	80	1	2	1	2	2	1	5	2	2	2	2	2	20	3	1	1	¡á	55	2	2	2	1	18	3	1	1	2	2	2	2	2	2	¡á	0	395	0	395	0	395	0	395	0	395	0	395	0	395
1	189	70	2	1	1	2	3	1	5	2	2	1	2	2	24	3	1	1	¡á	45	3	1	1	2	33	2.5	1	1	2	2	2	2	1	2	¡á	0	395	0	395	0	395	0	395	0	395	0	395	0	395
2	363	70	2	1	2	2	3	1	5	2	2	2	2	2	21	3	-1	1	¡á	61	2	2	2	1	18	3.5	1	1	1	1	2	2	1	2	¡á	0	395	0	395	0	395	0	395	0	395	0	395	0	395
2	370	70	1	1	1	2	3	1	4	2	2	2	2	2	22	3	0	1	¡á	69	2	1	2	1	28	3	1	1	2	2	2	1	1	1	¡á	0	395	0	395	0	395	0	395	0	395	0	395	0	395
1	176	70	2	1	1	2	3	1	4	2	2	2	2	2	22	3	-2	1	¡á	74	1	2	2	1	28	3.5	1	1	2	1	2	2	1	2	¡á	0	395	0	395	0	395	0	395	0	395	0	395	0	395
1	200	60	2	2	1	2	2	1	6	2	2	2	1	2	21	3	1	1	¡á	49	1	2	2	1	23	3.5	1	1	1	1	2	2	1	2	¡á	0	395	0	395	0	395	0	395	0	395	0	395	0	395
1	198	70	2	1	1	2	3	1	4	2	2	2	2	2	24	3	0	1	¡á	68	2	2	1	1	18	2.75	1	1	1	2	2	1	1	1	¡á	0	395	0	395	0	395	0	395	0	395	0	395	0	395
1	320	60	1	1	1	2	2	1	4	2	2	2	1	2	20	3	1	1	¡á	59.7	1	1	2	1	28	3.5	1	1	2	2	2	1	1	2	¡á	0	395	0	395	0	395	0	395	0	395	0	395	0	395
1	195	70	1	2	2	2	3	1	4	2	2	2	2	2	21	3	0	1	¡á	59.1	2	1	2	1	15	3.5	1	1	2	2	2	2	1	2	¡á	0	395	0	395	0	395	0	395	0	395	0	395	0	395
1	184	50	2	1	2	2	1	1	4	2	2	2	1	2	23	3	0	1	¡á	62.9	1	2	2	1	28	3	1	1	2	2	2	1	1	2	¡á	0	395	0	395	0	395	0	395	0	395	0	395	0	395
2	395	70	1	1	1	2	3	1	4	2	2	2	2	2	23	3	-1	1	¡á	69.7	3	1	2	2	41	3.5	1	1	2	1	2	2	2	2	¡á	0	395	0	395	0	395	0	395	0	395	0	395	0	395
1	184	70	2	1	1	2	3	1	4	2	2	2	2	2	24	3	-1	1	¡á	73	2	2	1	3	79	2.75	1	1	2	2	2	1	1	2	¡á	0	395	0	395	0	395	0	395	0	395	0	395	0	395
1	183	60	2	1	1	2	2	1	5	2	2	2	1	2	20	3	1	1	¡á	61	2	1	2	1	28	4	1	1	1	1	2	1	2	2	¡á	0	395	0	395	0	395	0	395	0	395	0	395	0	395
2	384	60	2	1	1	2	3	1	4	2	2	2	2	2	24	3	-1	1	¡á	71	1	2	2	1	18	3.5	1	1	2	2	2	2	2	2	¡á	0	395	0	395	0	395	0	395	0	395	0	395	0	395
2	395	50	2	1	1	2	2	1	4	2	2	2	2	2	22	3	1	1	¡á	68	1	2	2	1	15	3.5	1	1	1	2	2	2	1	2	¡á	0	395	0	395	0	395	0	395	0	395	0	395	0	395
1	186	50	1	1	1	2	3	1	4	2	2	2	1	2	20	3	1	1	¡á		1	2	2	1	28	3.5	1	1	2	1	2	2	1	2	¡á	0	395	0	395	0	395	0	395	0	395	0	395	0	395
2	395	70	1	1	2	2	3	1	4	2	2	2	2	2	22	3	0	1	¡á	67	2	1	1	2	56	2.75	1	1	1	2	2	1	2	1	¡á	0	395	0	395	0	395	0	395	0	395	0	395	0	395
2	359	70	1	1	1	2	3	1	4	2	2	2	2	2	21	3	0	1	¡á	63	1	2	2	1	18	3	1	1	1	2	2	2	1	2	¡á	0	395	0	395	0	395	0	395	0	395	0	395	0	395
1	214	70	2	1	2	2	3	1	4	2	2	2	2	2	23	3	-1	1	¡á	55	1	2	2	1	18	4	1	1	1	1	2	2	1	2	¡á	0	395	0	395	0	395	0	395	0	395	0	395	0	395
1	395	70	2	2	2	2	3	1	6	2	2	2	2	2	21	3	0	1	¡á	47.9	1	2	2	1	18	3.5	1	1	1	1	2	2	1	2	¡á	0	395	0	395	0	395	0	395	0	395	0	395	0	395
1	284	60	1	1	2	2	1	1	4	2	2	2	2	2	20	3	0	1	¡á	63.7	1	1	2	2	51	3	1	1	1	1	2	2	1	2	¡á	0	395	0	395	0	395	0	395	0	395	0	395	0	395
2	395	70	2	1	1	2	3	1	4	2	2	2	2	2	20	3	-1	1	¡á	57	1	1	2	1	28	3	1	1	2	1	2	2	1	1	¡á	0	395	0	395	0	395	0	395	0	395	0	395	0	395
2	77	70	1	1	2	2	3	1	4	2	2	2	2	2	21	3	-1	1	¡á	57.6	2	2	2	2	30	3.5	1	1	1	1	2	2	2	2	¡á	0	395	0	395	0	395	0	395	0	395	0	395	0	395
1	181	70	2	1	2	2	2	1	4	2	2	2	1	2	21	3	0	1	¡á		2	2	2	1	18	3.5	1	1	2	2	2	2	2	1	¡á	0	395	0	395	0	395	0	395	0	395	0	395	0	395
2	394	60	1	1	1	2	3	1	4	2	2	2	1	2	20	3	1	1	¡á	71.7	2	2	1	2	46	2.75	1	1	1	2	2	1	2	2	¡á	0	395	0	395	0	395	0	395	0	395	0	395	0	395
1	171	70	2	1	2	2	2	1	4	2	2	2	2	2	24	3	-1	1	¡á	69.1	1	2	2	1	18	3.5	1	1	1	1	2	2	1	1	¡á	0	395	0	395	0	395	0	395	0	395	0	395	0	395
2	395	70	1	1	1	2	3	1	4	2	2	2	1	2	22	3	0	1	¡á	60.4	1	2	2	1	23	3.5	1	1	1	2	2	1	1	2	¡á	0	395	0	395	0	395	0	395	0	395	0	395	0	395
1	367	60	1	2	2	2	3	1	4	2	2	2	2	2	20	3	1	1	¡á	75	1	2	1	1	15	2.75	1	1	1	2	2	1	1	2	¡á	0	395	0	395	0	395	0	395	0	395	0	395	0	395
1	184	60	2	1	1	2	3	1	4	2	2	2	2	2	23	3	0	1	¡á	67	2	2	2	2	46	3.5	1	1	1	2	2	1	1	2	¡á	0	395	0	395	0	395	0	395	0	395	0	395	0	395
2	389	60	2	2	1	2	3	1	4	2	2	2	2	2	21	3	-1	1	¡á	77	1	2	2	1	15	3	1	1	2	2	2	2	1	2	¡á	0	395	0	395	0	395	0	395	0	395	0	395	0	395
1	181	60	2	2	1	2	1	1	4	2	2	2	2	2	20	3	-1	1	¡á	70	1	2	2	1	18	3.5	1	1	1	2	2	1	1	2	¡á	0	395	0	395	0	395	0	395	0	395	0	395	0	395
2	395	70	1	1	2	2	1	1	4	2	2	2	2	2	21	3	-1	1	¡á	49	3	2	2	2	46	3	1	1	2	2	2	1	1	1	¡á	0	395	0	395	0	395	0	395	0	395	0	395	0	395
1	395	70	2	1	2	2	3	1	4	2	2	2	2	2	23	3	-2	1	¡á		1	2	2	1	15	3.5	1	1	1	2	2	2	1	2	¡á	0	395	0	395	0	395	0	395	0	395	0	395	0	395
1	188	80	1	1	1	2	3	1	4	1	2	1	2	2	23	3	0	1	¡á	49	1	2	2	1	23	3.5	1	1	2	2	2	1	1	2	¡á	0	395	0	395	0	395	0	395	0	395	0	395	0	395
1	242	60	2	1	1	2	3	1	4	2	2	2	1	2	23	3	0	1	¡á	60	3	1	1	2	51	2.5	1	1	1	2	2	2	1	1	¡á	0	395	0	395	0	395	0	395	0	395	0	395	0	395
2	395	60	2	1	2	2	2	1	4	2	2	2	1	2	22	3	1	1	¡á		1	2	1	1	18	2.5	1	1	1	2	2	1	1	2	¡á	0	395	0	395	0	395	0	395	0	395	0	395	0	395
1	274	60	1	1	1	2	2	1	4	2	2	2	1	2	23	3	1	1	¡á		3	1	2	1	28	3	1	1	1	1	2	2	1	2	¡á	0	395	0	395	0	395	0	395	0	395	0	395	0	395
2	364	60	1	1	1	2	3	1	4	2	2	2	2	2	24	3	1	1	¡á	62	3	1	1	3	64	2.5	1	1	1	2	2	2	1	1	¡á	0	395	0	395	0	395	0	395	0	395	0	395	0	395
2	365	60	2	1	1	2	3	1	4	2	2	2	2	2	22	3	1	1	¡á	58	1	2	1	2	30	2.5	1	1	1	2	2	1	1	1	¡á	0	395	0	395	0	395	0	395	0	395	0	395	0	395
2	363	70	2	1	1	2	3	1	6	2	2	2	2	2	20	3	1	1	¡á	72.5	2	2	1	1	18	2.5	1	1	2	1	2	2	1	2	¡á	0	395	0	395	0	395	0	395	0	395	0	395	0	395
1	181	70	2	2	2	2	3	1	4	2	2	2	2	2	24	3	-2	1	¡á	71	1	2	2	1	28	3	1	1	1	1	2	2	1	2	¡á	0	395	0	395	0	395	0	395	0	395	0	395	0	395
1	184	70	2	1	1	2	3	1	4	2	2	2	2	2	21	3	-1	1	¡á	69	3	1	2	2	56	3	1	1	2	2	2	2	1	1	¡á	0	395	0	395	0	395	0	395	0	395	0	395	0	395
2	395	70	2	1	2	2	1	1	4	2	2	2	1	2	22	3	0	1	¡á	58	3	1	1	2	51	2.5	1	1	1	2	2	1	1	1	¡á	0	395	0	395	0	395	0	395	0	395	0	395	0	395
2	395	70	2	1	1	2	1	1	4	2	2	2	2	2	22	3	-1	1	¡á	59	1	1	2	2	46	3.5	1	1	1	1	2	2	1	2	¡á	0	395	0	395	0	395	0	395	0	395	0	395	0	395
2	356	50	2	2	1	2	1	1	5	2	2	2	2	2	20	3	1	1	¡á	51	1	1	2	1	28	3.5	1	1	1	2	2	1	1	2	¡á	0	395	0	395	0	395	0	395	0	395	0	395	0	395
1	395	70	1	1	1	2	3	1	4	2	2	2	2	2	22	3	0	1	¡á	67	2	2	2	1	23	3.5	2	2	2	2	2	2	2	2	¡á	0	395	0	395	0	395	0	395	0	395	0	395	0	395
1	395	60	1	1	1	2	3	1	4	1	2	2	2	2	7	1	3	2	¡á	60	2	1	1	2	51	2.75	1	1	1	2	2	1	1	2	¡á	0	395	0	395	0	395	0	395	1	282	0	395	0	395
2	395	50	2	1	1	2	1	1	5	1	2	2	2	2	4	1	3	2	¡á	60	3	2	1	2	41	2.5	1	1	1	1	2	2	1	2	¡á	0	395	0	395	0	395	0	395	1	266	1	266	0	395
2	392	50	2	2	1	2	2	1	4	2	2	2	2	2	8	1	2	2	¡á	54	1	2	1	1	23	2.75	1	1	2	1	2	2	1	2	¡á	0	395	0	395	0	395	0	395	0	395	0	395	0	395
2	395	40	2	2	1	2	3	1	4	1	2	2	2	2	3	1	2	2	¡á	66	3	2	1	1	18	2.75	1	1	1	1	2	2	1	2	¡á	0	395	0	395	0	395	0	395	0	395	0	395	0	395
2	395	50	1	1	2	2	3	1	4	2	2	2	2	2	5	1	2	2	¡á		2	1	1	2	51	2.5	1	1	1	2	2	1	1	2	¡á	0	395	0	395	0	395	0	395	0	395	0	395	0	395
2	365	40	2	2	1	2	2	1	4	1	2	2	2	2	7	1	3	2	¡á		3	1	1	1	28	2.5	1	1	1	2	2	2	1	2	¡á	0	395	0	395	0	395	0	395	0	395	0	395	0	395
2	361	50	2	1	1	2	1	1	5	2	2	1	2	2	6	1	2	2	¡á	62	2	2	2	2	41	3	1	1	2	2	2	2	1	2	¡á	0	395	0	395	0	395	0	395	0	395	0	395	0	395
2	363	40	2	1	1	2	1	1	6	1	2	2	2	2	3	1	2	2	¡á	50	1	1	2	1	15	3	1	1	1	2	2	1	2	2	¡á	0	395	0	395	0	395	0	395	0	395	0	395	0	395
1	184	60	2	1	1	2	3	1	5	2	2	2	2	2	8	1	2	2	¡á	64	3	1	1	1	23	2.5	1	1	1	2	2	2	1	2	¡á	0	395	0	395	0	395	0	395	0	395	0	395	0	395
2	395	40	2	2	1	2	1	1	4	2	2	1	2	2	3	1	2	2	¡á	58	3	2	1	4	107	2.5	1	1	1	2	2	1	1	2	¡á	0	395	0	395	0	395	0	395	0	395	0	395	0	395
2	342	60	2	1	1	2	2	1	4	1	2	2	2	2	6	1	3	2	¡á	45	3	2	1	2	43	2.75	1	1	1	2	2	2	1	1	¡á	0	395	0	395	0	395	0	395	0	395	0	395	0	395
1	395	60	1	1	1	2	3	1	6	1	2	2	2	2	8	1	3	2	¡á	55.5	1	2	2	1	28	3.5	1	1	1	1	2	2	1	2	¡á	0	395	0	395	0	395	0	395	0	395	0	395	0	395
2	367	40	1	1	1	2	1	1	5	2	2	2	2	2	4	1	3	2	¡á	53	2	1	1	2	56	2.75	1	1	2	2	2	2	1	1	¡á	0	395	0	395	0	395	0	395	0	395	0	395	0	395
2	365	50	2	2	1	2	2	1	5	2	2	2	2	2	5	1	2	2	¡á	66.4	2	2	2	1	28	3.5	1	1	1	2	2	2	1	2	¡á	0	395	0	395	0	395	0	395	0	395	0	395	0	395
2	387	50	2	2	1	2	1	1	5	2	2	2	2	2	5	1	2	2	¡á	54.2	2	2	1	2	43	2.5	1	1	1	2	2	1	1	2	¡á	0	395	0	395	0	395	0	395	0	395	0	395	0	395
2	395	40	2	2	2	2	1	1	6	2	2	2	2	2	2	1	2	2	¡á	58.3	1	2	1	2	37	2.25	1	1	1	1	2	2	1	2	¡á	0	395	0	395	0	395	0	395	0	395	0	395	0	395
1	183	60	1	1	1	2	2	1	4	2	2	2	2	2	8	1	4	2	¡á	21	1	1	2	1	18	3.5	1	1	1	1	2	2	1	2	¡á	0	395	0	395	0	395	0	395	0	395	0	395	0	395
1	198	50	1	2	1	2	2	1	4	2	2	2	2	2	8	1	2	2	¡á		1	2	2	1	28	3	1	1	2	2	2	2	1	2	¡á	0	395	0	395	0	395	0	395	0	395	0	395	0	395
1	188	60	1	1	1	2	1	1	4	1	2	1	2	2	9	1	3	2	¡á	46	2	1	1	2	56	2.5	1	1	1	2	2	2	2	2	¡á	0	395	0	395	0	395	0	395	0	395	0	395	0	395
1	177	50	2	1	1	2	2	1	4	2	2	2	2	2	6	1	2	2	¡á	68	2	2	1	1	28	2.75	1	1	1	1	2	2	2	2	¡á	0	395	0	395	0	395	0	395	0	395	0	395	0	395
1	184	50	1	2	2	2	2	1	4	2	2	2	2	2	5	1	2	2	¡á		1	2	2	1	23	3.5	1	1	1	2	2	1	2	2	¡á	0	395	0	395	0	395	0	395	0	395	0	395	0	395
2	365	50	1	1	1	2	2	1	4	2	2	2	2	2	6	1	2	2	¡á	60	1	1	2	1	28	3	1	1	2	2	2	2	1	2	¡á	0	395	0	395	0	395	0	395	0	395	0	395	0	395
2	144	50	2	2	2	2	1	1	6	2	2	2	2	2	8	1	2	2	¡á	58	2	2	1	1	28	2.75	1	1	1	1	2	2	1	2	¡á	0	395	0	395	0	395	0	395	0	395	0	395	0	395
2	395	40	2	1	1	2	2	1	4	1	2	2	2	2	7	1	2	2	¡á	54	3	2	2	1	18	3.5	1	1	2	2	2	1	2	1	¡á	0	395	0	395	0	395	0	395	0	395	0	395	0	395
2	395	60	1	1	1	2	2	1	4	1	2	2	2	2	9	1	4	2	¡á		2	2	1	1	18	2.75	1	1	2	2	2	1	1	1	¡á	0	395	0	395	0	395	0	395	0	395	0	395	0	395
1	177	50	2	2	1	2	2	1	5	2	2	2	2	2	9	1	2	2	¡á	60	1	1	2	1	28	3	1	1	2	1	2	2	2	1	¡á	0	395	0	395	0	395	0	395	0	395	0	395	0	395
1	164	50	1	1	1	2	2	1	4	2	2	2	2	2	3	1	2	2	¡á	69	1	1	2	1	28	3	1	1	1	1	2	2	1	2	¡á	0	395	0	395	0	395	0	395	0	395	0	395	0	395
2	392	40	1	2	1	2	1	1	4	2	2	2	2	2	1	1	2	2	¡á	62.3	2	2	1	2	33	2.75	1	1	2	2	2	1	1	2	¡á	0	395	0	395	0	395	0	395	0	395	0	395	0	395
1	213	50	1	1	2	2	2	1	4	2	2	2	2	2	5	1	2	2	¡á	64.7	1	2	2	1	15	3.5	1	1	2	2	2	1	1	1	¡á	0	395	0	395	0	395	0	395	0	395	0	395	0	395
1	180	50	1	1	1	2	2	1	4	2	2	2	2	2	4	1	3	2	¡á	68.9	1	2	1	1	23	2.75	1	1	1	1	2	2	1	2	¡á	0	395	0	395	0	395	0	395	0	395	0	395	0	395
1	395	40	2	1	1	2	1	1	6	2	2	2	2	2	6	1	2	2	¡á	30	1	1	1	3	84	2.75	1	1	1	1	2	2	1	2	¡á	0	395	0	395	0	395	0	395	0	395	0	395	0	395
2	381	50	2	1	1	2	2	1	4	1	2	2	2	2	7	1	3	2	¡á		1	2	1	2	41	2.5	1	1	2	1	2	1	1	2	¡á	0	395	0	395	0	395	0	395	0	395	0	395	0	395
2	389	40	1	1	1	2	2	1	4	2	2	2	2	2	5	1	3	2	¡á		3	2	1	2	36	2.5	1	1	1	2	2	1	2	1	¡á	0	395	0	395	0	395	0	395	0	395	0	395	0	395
1	261	40	2	1	1	2	2	1	4	1	2	1	2	2	1	1	2	2	¡á	65	2	2	2	1	15	4	1	1	1	1	2	2	1	1	¡á	0	395	0	395	0	395	0	395	0	395	0	395	0	395
1	395	50	1	2	2	2	3	1	4	2	2	2	2	2	9	1	2	2	¡á	60	2	2	1	1	18	2.75	1	1	1	1	2	2	1	2	¡á	0	395	0	395	0	395	0	395	0	395	0	395	0	395
2	395	40	1	1	1	2	2	1	5	2	2	2	2	2	3	1	3	2	¡á		3	1	2	1	18	3.5	1	1	1	1	2	2	1	2	¡á	0	395	0	395	0	395	0	395	0	395	0	395	0	395
1	184	40	1	1	1	2	3	1	4	2	2	2	2	2	3	1	2	2	¡á		3	1	1	2	51	2.75	1	1	2	2	2	2	1	1	¡á	0	395	0	395	0	395	0	395	0	395	0	395	0	395
1	371	50	2	1	1	2	2	1	4	2	2	2	2	2	7	1	2	2	¡á		1	2	1	1	23	2.5	1	1	2	2	2	2	1	1	¡á	0	395	0	395	0	395	0	395	0	395	0	395	0	395
1	275	50	2	2	2	2	1	1	5	2	2	2	2	2	6	1	2	2	¡á	34	3	1	1	5	120	2.75	1	1	2	1	2	1	1	2	¡á	0	395	0	395	0	395	0	395	0	395	0	395	0	395
1	183	40	1	2	1	2	1	1	5	2	2	2	2	2	4	1	3	2	¡á	45	2	2	1	1	23	2.75	1	1	2	2	2	1	1	2	¡á	0	395	0	395	0	395	0	395	0	395	0	395	0	395
2	395	50	2	1	1	2	2	1	4	1	2	2	2	2	8	1	3	2	¡á	62	2	1	1	1	28	2.75	1	1	1	2	2	1	1	2	¡á	0	395	0	395	0	395	0	395	0	395	0	395	0	395
2	395	50	1	1	1	2	2	1	4	2	1	2	2	2	10	1	2	2	¡á	45	3	1	2	1	28	3	1	1	1	2	2	2	1	1	¡á	0	395	0	395	0	395	0	395	0	395	0	395	0	395
2	388	50	2	1	1	2	2	1	4	2	2	2	2	2	10	1	2	2	¡á	62.3	2	2	1	1	23	2.5	1	1	2	1	2	2	1	1	¡á	0	395	0	395	0	395	0	395	0	395	0	395	0	395
2	371	50	1	1	1	2	3	1	4	2	2	2	2	2	10	1	2	2	¡á	67	1	1	1	2	56	2.75	1	1	1	2	2	2	2	2	¡á	0	395	0	395	0	395	0	395	0	395	0	395	0	395
1	183	50	1	1	1	2	3	1	4	2	2	2	1	2	10	1	2	2	¡á	53	2	2	1	2	46	2.75	1	1	2	1	2	2	1	2	¡á	0	395	0	395	0	395	0	395	0	395	0	395	0	395
1	202	60	1	2	1	2	2	1	4	2	2	2	2	2	10	1	2	2	¡á	48	2	1	2	2	33	3	1	1	1	1	2	2	1	2	¡á	0	395	0	395	0	395	0	395	0	395	0	395	0	395
1	180	60	1	1	1	2	3	1	4	2	2	2	2	2	10	1	2	2	¡á	60	2	1	1	2	40	2.75	1	1	1	2	2	1	1	1	¡á	0	395	0	395	0	395	0	395	0	395	0	395	0	395
1	395	50	1	1	2	2	2	1	6	2	2	2	2	2	10	1	3	2	¡á	40	2	1	2	1	28	3.5	1	2	2	2	2	2	2	2	¡á	0	395	0	395	0	395	0	395	0	395	0	395	0	395
2	361	50	2	1	2	2	2	1	5	2	2	2	2	2	10	1	3	2	¡á	66	1	1	1	1	28	2.75	1	1	1	1	2	2	1	2	¡á	0	395	0	395	0	395	0	395	0	395	0	395	0	395
2	296	70	2	1	1	2	2	1	5	2	2	2	2	2	17	2	2	2	¡á	43	3	2	1	3	81	2.75	1	1	1	1	2	2	1	2	¡á	0	395	0	395	0	395	0	395	1	302	1	302	0	395
2	395	40	1	1	1	2	1	1	4	2	2	2	2	2	11	2	2	2	¡á		2	1	1	2	52	2.75	1	1	2	1	2	1	1	2	¡á	0	395	0	395	0	395	0	395	0	395	0	395	0	395
1	187	60	1	2	1	2	2	1	5	2	2	2	2	2	13	2	2	2	¡á	57	1	2	2	2	33	3.5	1	1	1	1	2	2	1	2	¡á	0	395	0	395	0	395	0	395	0	395	0	395	0	395
1	176	60	2	2	1	2	2	1	4	1	2	2	2	2	14	2	2	2	¡á	64	3	2	2	1	18	4	1	1	2	2	2	2	1	1	¡á	0	395	0	395	0	395	0	395	0	395	0	395	0	395
2	359	60	1	1	1	2	1	1	4	2	2	2	2	2	13	2	2	2	¡á	64	2	1	1	1	28	2.75	1	1	2	1	2	2	1	1	¡á	0	395	0	395	0	395	0	395	0	395	0	395	0	395
1	196	50	1	1	1	2	2	1	4	2	2	2	2	2	14	2	3	2	¡á	58	1	1	1	1	28	2.5	1	1	1	2	2	1	1	1	¡á	0	395	0	395	0	395	0	395	0	395	0	395	0	395
2	364	50	1	2	1	2	2	1	4	2	2	2	2	2	11	2	2	2	¡á	48	3	2	2	2	51	3.5	1	1	1	1	2	2	1	2	¡á	0	395	0	395	0	395	0	395	0	395	0	395	0	395
2	395	50	2	1	1	2	1	1	5	2	2	1	2	2	11	2	3	2	¡á	35.5	2	1	1	2	56	2.5	1	1	1	2	2	1	2	2	¡á	0	395	0	395	0	395	0	395	0	395	0	395	0	395
1	181	60	1	1	1	2	2	1	4	2	2	1	2	2	13	2	3	2	¡á		2	1	2	1	28	3.5	1	1	2	2	2	2	1	2	¡á	0	395	0	395	0	395	0	395	0	395	0	395	0	395
1	201	50	1	1	1	2	2	1	4	2	2	2	1	2	14	2	2	2	¡á	64.6	1	2	2	1	15	3	1	1	2	2	2	2	1	2	¡á	0	395	0	395	0	395	0	395	0	395	0	395	0	395
2	367	50	1	1	1	2	3	1	4	2	2	2	2	2	13	2	2	2	¡á	65	1	2	1	1	15	2.5	1	1	1	2	2	1	1	1	¡á	0	395	0	395	0	395	0	395	0	395	0	395	0	395
2	368	40	1	1	1	2	1	1	5	2	2	2	2	2	11	2	3	2	¡á	69	2	2	1	2	51	2.75	1	1	1	1	2	2	1	2	¡á	0	395	0	395	0	395	0	395	0	395	0	395	0	395
2	372	50	2	1	1	2	2	1	4	1	2	1	2	2	14	2	2	2	¡á	42.5	2	2	2	1	23	3.5	1	1	1	2	1	1	1	2	¡á	0	395	0	395	0	395	0	395	0	395	0	395	0	395
2	373	60	1	1	1	2	3	1	4	2	2	2	2	2	11	2	2	2	¡á		1	2	1	1	15	2.75	1	1	1	2	2	2	2	1	¡á	0	395	0	395	0	395	0	395	0	395	0	395	0	395
2	395	60	1	1	1	1	3	1	4	2	2	2	2	2	13	2	3	2	¡á	73.3	1	2	2	1	18	4	1	1	2	1	2	2	1	2	¡á	0	395	0	395	0	395	0	395	0	395	0	395	0	395
1	181	60	1	1	1	2	3	1	4	2	2	2	2	2	14	2	2	2	¡á	62.4	2	2	1	1	15	2.75	1	1	1	2	2	2	1	2	¡á	0	395	0	395	0	395	0	395	0	395	0	395	0	395
1	286	50	1	2	2	2	1	1	6	2	2	1	2	2	13	2	4	2	¡á	36	3	2	1	3	79	2.75	1	1	1	1	2	2	1	2	¡á	0	395	0	395	0	395	0	395	0	395	0	395	0	395
2	395	60	1	1	1	2	2	1	4	1	2	2	2	2	15	2	2	2	¡á	67	2	1	2	1	28	3	1	1	1	2	2	1	1	2	¡á	0	395	0	395	0	395	0	395	0	395	0	395	0	395
1	395	60	1	1	1	2	2	1	4	2	2	2	2	2	15	2	2	2	¡á		2	1	1	2	56	2.75	1	1	1	2	2	1	1	2	¡á	0	395	0	395	0	395	0	395	0	395	0	395	0	395
2	342	60	1	1	1	2	2	1	4	2	2	2	1	2	16	2	3	2	¡á		2	2	1	1	18	2.5	1	1	2	2	2	1	1	1	¡á	0	395	0	395	0	395	0	395	0	395	0	395	0	395
2	395	60	2	2	1	2	3	1	6	2	2	1	2	2	15	2	2	2	¡á	55.1	1	2	2	1	28	3.5	2	1	1	1	2	2	1	2	¡á	0	395	0	395	0	395	0	395	0	395	0	395	0	395
1	182	50	1	2	1	2	1	1	5	2	2	2	2	2	15	2	2	2	¡á	66	3	2	2	1	23	3.5	1	1	1	1	2	2	1	2	¡á	0	395	0	395	0	395	0	395	0	395	0	395	0	395
2	365	70	1	1	1	2	2	1	4	2	2	2	2	2	17	2	2	2	¡á	65.8	3	1	1	2	56	2.75	1	1	1	1	2	2	2	1	¡á	0	395	0	395	0	395	0	395	0	395	0	395	0	395
2	392	50	1	2	1	2	3	1	4	1	2	2	2	2	17	2	2	2	¡á		2	1	2	2	46	3	1	1	2	2	2	1	2	1	¡á	0	395	0	395	0	395	0	395	0	395	0	395	0	395
1	181	60	1	1	1	2	2	1	5	2	2	2	2	2	16	2	2	2	¡á	60	1	2	2	1	23	3	1	1	1	1	2	2	1	1	¡á	0	395	0	395	0	395	0	395	0	395	0	395	0	395
1	173	60	1	1	1	2	2	1	4	1	2	2	2	2	16	2	2	2	¡á	70.2	2	2	2	1	28	3.5	1	1	2	1	2	2	1	2	¡á	0	395	0	395	0	395	0	395	0	395	0	395	0	395
2	395	50	1	1	1	2	2	1	4	2	2	1	1	2	15	2	3	2	¡á	60	1	2	2	1	23	3	1	1	1	2	2	1	1	2	¡á	0	395	0	395	0	395	0	395	0	395	0	395	0	395
1	180	60	1	2	1	2	3	1	4	2	2	2	2	2	17	2	2	2	¡á	60	1	2	1	1	18	2.5	1	1	2	2	2	2	1	1	¡á	0	395	0	395	0	395	0	395	0	395	0	395	0	395
1	395	70	1	1	1	2	2	1	5	2	2	2	2	2	20	3	2	2	¡á	63	2	2	2	1	18	3	1	1	1	1	2	2	1	1	¡á	0	395	0	395	0	395	0	395	1	258	1	258	0	395
1	395	60	1	2	1	2	3	1	4	2	2	2	2	2	19	3	2	2	¡á	71	3	2	1	1	23	2.75	1	1	2	2	2	2	2	1	¡á	0	395	0	395	0	395	0	395	0	395	0	395	0	395
2	91	60	2	1	1	2	3	1	6	1	2	1	2	2	19	3	2	2	¡á	50	3	2	1	1	23	2.75	1	1	2	1	2	2	1	1	¡á	0	395	0	395	0	395	0	395	0	395	0	395	0	395
1	189	50	1	1	1	2	1	1	5	2	2	2	1	2	19	3	3	2	¡á	51	3	2	1	5	125	2.75	1	1	1	1	2	2	1	2	¡á	0	395	0	395	0	395	0	395	0	395	0	395	0	395
2	372	50	2	2	1	2	1	1	6	1	2	1	2	2	19	3	3	2	¡á	52	3	1	1	2	66	2.75	1	1	1	1	2	2	1	2	¡á	0	395	0	395	0	395	0	395	0	395	0	395	0	395
1	168	60	2	1	1	2	2	1	4	2	2	1	2	2	21	3	2	2	¡á	51	2	1	1	1	28	2.75	1	1	1	1	2	2	1	1	¡á	0	395	0	395	0	395	0	395	0	395	0	395	0	395
2	395	60	2	1	1	2	1	1	5	2	2	2	2	2	23	3	2	2	¡á	58	2	2	1	1	15	2.5	1	1	1	1	2	2	2	2	¡á	0	395	0	395	0	395	0	395	0	395	0	395	0	395
2	350	50	2	2	2	2	3	1	5	1	2	2	2	2	21	3	2	2	¡á	48	3	1	2	2	47	3.5	1	1	1	1	2	2	1	2	¡á	0	395	0	395	0	395	0	395	0	395	0	395	0	395
1	198	50	2	1	1	1	1	1	5	2	2	1	1	1	21	3	5	2	¡á	29.4	3	1	1	1	28	2.75	1	1	1	1	2	2	1	2	¡á	0	395	0	395	0	395	0	395	0	395	0	395	0	395
2	395	60	1	1	1	2	2	1	4	1	2	1	2	2	20	3	4	2	¡á		1	1	1	1	23	2.75	1	1	1	1	2	1	2	2	¡á	0	395	0	395	0	395	0	395	0	395	0	395	0	395
1	181	70	1	1	1	2	2	1	4	2	2	2	2	2	22	3	2	2	¡á	64.7	1	2	1	1	23	2.75	1	1	1	1	2	2	1	1	¡á	0	395	0	395	0	395	0	395	0	395	0	395	0	395
2	395	40	1	2	1	2	1	1	5	2	2	2	2	2	22	3	2	2	¡á	41	1	2	2	1	23	3	1	1	1	1	2	2	1	1	¡á	0	395	0	395	0	395	0	395	0	395	0	395	0	395
2	395	60	2	1	1	2	1	1	5	2	2	2	1	2	32	4	1	1	¡á	39.3	3	1	1	3	79	2.5	1	1	1	1	2	2	1	2	¡á	0	395	0	395	0	395	0	395	1	278	1	278	0	395
2	395	70	2	1	1	2	3	1	6	2	2	2	2	2	30	4	0	1	¡á	50	2	2	1	1	18	2.5	1	1	1	1	2	2	1	2	¡á	0	395	0	395	0	395	0	395	1	273	0	395	0	395
1	203	70	2	1	1	2	2	1	4	2	2	2	1	2	26	4	-1	1	¡á	68	1	1	2	1	28	3.5	1	1	2	1	2	2	1	2	¡á	0	395	0	395	0	395	0	395	0	395	0	395	0	395
1	212	80	2	1	1	2	3	1	4	2	2	2	1	2	26	4	-2	1	¡á	62	1	2	2	1	18	3.5	1	1	1	2	2	2	1	1	¡á	0	395	0	395	0	395	0	395	0	395	0	395	0	395
2	363	80	1	1	1	2	3	1	4	2	2	2	1	2	28	4	-1	1	¡á	56	2	1	2	1	28	3	1	1	1	2	2	2	1	1	¡á	0	395	0	395	0	395	0	395	0	395	0	395	0	395
2	354	70	1	1	1	2	3	1	4	2	2	2	2	2	25	4	0	1	¡á	58	2	2	2	1	15	3	1	1	2	1	2	2	1	2	¡á	0	395	0	395	0	395	0	395	0	395	0	395	0	395
1	202	70	2	1	1	2	3	1	4	2	2	2	2	2	27	4	-1	1	¡á	71	3	1	2	1	28	3.5	1	1	1	2	2	2	1	1	¡á	0	395	0	395	0	395	0	395	0	395	0	395	0	395
2	331	70	2	1	1	2	3	1	4	2	2	2	1	2	27	4	0	1	¡á	74	1	2	1	1	23	2.75	1	1	1	2	2	2	1	2	¡á	0	395	0	395	0	395	0	395	0	395	0	395	0	395
1	205	70	2	1	2	2	3	1	4	1	2	1	1	2	26	4	0	1	¡á	41	2	1	2	1	28	3.5	1	1	1	1	2	2	1	2	¡á	0	395	0	395	0	395	0	395	0	395	0	395	0	395
2	359	60	1	1	1	2	3	1	4	2	2	2	1	2	25	4	1	1	¡á	57	3	1	1	2	56	2.75	1	1	1	1	2	2	1	1	¡á	0	395	0	395	0	395	0	395	0	395	0	395	0	395
2	395	70	1	1	1	2	3	1	4	1	2	2	1	2	40	4	1	1	¡á	63	2	2	2	1	18	4	1	1	1	2	2	2	1	2	¡á	0	395	0	395	0	395	0	395	0	395	0	395	0	395
2	377	80	1	1	1	2	2	1	4	2	2	2	1	1	33	4	0	1	¡á	61	2	2	2	1	28	3	1	1	2	2	2	1	1	2	¡á	0	395	0	395	0	395	0	395	0	395	0	395	0	395
2	371	80	2	1	2	2	2	1	5	2	2	2	1	2	29	4	0	1	¡á		2	2	2	1	23	3.5	1	1	2	2	2	1	2	1	¡á	0	395	0	395	0	395	0	395	0	395	0	395	0	395
1	182	60	2	1	1	2	3	1	4	2	1	2	1	2	29	4	-1	1	¡á	64	3	2	2	1	18	3	1	1	1	2	2	1	1	2	¡á	0	395	0	395	0	395	0	395	0	395	0	395	0	395
1	177	80	1	1	1	2	3	1	5	2	2	2	2	2	27	4	0	1	¡á	63	3	2	2	2	27	3	1	1	1	2	2	1	1	2	¡á	0	395	0	395	0	395	0	395	0	395	0	395	0	395
1	183	60	1	1	2	2	3	1	4	2	2	2	1	2	32	4	1	1	¡á	57	2	1	1	1	28	2.5	1	1	2	2	2	1	1	2	¡á	0	395	0	395	0	395	0	395	0	395	0	395	0	395
1	181	70	2	2	1	2	1	1	4	2	2	2	1	2	26	4	-1	1	¡á	59	2	1	2	2	51	3	1	1	2	2	2	2	2	1	¡á	0	395	0	395	0	395	0	395	0	395	0	395	0	395
2	373	90	2	1	1	1	3	1	4	2	2	2	1	2	35	4	1	1	¡á		3	2	1	1	28	2.5	1	1	1	2	2	1	1	2	¡á	0	395	0	395	0	395	0	395	0	395	0	395	0	395
1	395	80	2	1	1	2	3	1	5	2	2	2	1	2	38	4	0	1	¡á	33.4	1	1	1	1	28	2.5	1	1	1	1	2	2	1	2	¡á	0	395	0	395	0	395	0	395	0	395	0	395	0	395
2	351	60	2	2	1	2	1	1	5	2	2	2	1	2	29	4	1	1	¡á	49	1	2	1	1	18	2.75	1	1	1	1	2	2	1	2	¡á	0	395	0	395	0	395	0	395	0	395	0	395	0	395
2	395	70	1	1	1	2	3	1	4	2	2	2	1	2	39	4	0	1	¡á	75.2	1	1	1	2	41	2.75	1	1	1	1	2	2	2	2	¡á	0	395	0	395	0	395	0	395	0	395	0	395	0	395
2	365	70	2	1	2	2	3	1	4	1	2	2	2	2	28	4	0	1	¡á	69	2	2	2	3	71	3	1	1	1	1	2	2	1	1	¡á	0	395	0	395	0	395	0	395	0	395	0	395	0	395
2	395	80	2	1	1	2	3	1	4	2	2	2	1	2	37	4	-2	1	¡á	68	2	1	2	2	46	3	1	1	2	2	2	1	1	1	¡á	0	395	0	395	0	395	0	395	0	395	0	395	0	395
2	395	70	1	1	1	2	3	1	4	2	2	2	2	2	35	4	-1	1	¡á	69	2	1	2	2	40	3.5	1	1	1	1	2	2	1	2	¡á	0	395	0	395	0	395	0	395	0	395	0	395	0	395
2	395	70	2	2	1	2	3	1	4	2	2	2	1	2	28	4	-2	1	¡á	70	1	2	2	1	28	3	1	1	1	2	2	2	2	2	¡á	0	395	0	395	0	395	0	395	0	395	0	395	0	395
1	395	70	2	1	2	2	3	1	4	2	2	2	2	2	28	4	-1	1	¡á	60	1	2	2	1	18	3.5	1	1	1	1	2	2	2	2	¡á	0	395	0	395	0	395	0	395	0	395	0	395	0	395
1	180	60	2	1	1	2	3	1	5	2	2	2	1	2	27	4	0	1	¡á	40	2	1	2	1	23	3.5	1	1	1	1	2	2	1	2	¡á	0	395	0	395	0	395	0	395	0	395	0	395	0	395
1	178	70	2	1	1	2	2	1	4	2	2	2	1	2	27	4	-1	1	¡á	42	2	1	2	2	53	3.5	1	1	1	1	2	2	2	2	¡á	0	395	0	395	0	395	0	395	0	395	0	395	0	395
2	365	80	2	1	1	2	3	1	4	2	2	2	2	2	30	4	-2	1	¡á	73	1	1	2	1	15	3	1	1	1	1	2	2	2	2	¡á	0	395	0	395	0	395	0	395	0	395	0	395	0	395
1	395	70	1	1	1	2	3	1	4	2	2	2	2	2	25	4	0	1	¡á	67	1	1	2	1	28	4	1	1	1	2	2	1	1	2	¡á	0	395	0	395	0	395	0	395	0	395	0	395	0	395
2	125	70	1	1	1	2	3	1	4	2	2	2	1	2	39	4	0	1	¡á	60	2	2	2	1	15	3.5	1	1	2	2	2	2	2	1	¡á	0	395	0	395	0	395	0	395	0	395	0	395	0	395
2	363	70	2	1	1	2	3	1	4	1	2	1	2	2	25	4	0	1	¡á	53	2	2	1	1	28	2.75	1	1	1	1	2	2	1	2	¡á	0	395	0	395	0	395	0	395	0	395	0	395	0	395
1	172	70	2	2	2	2	1	1	5	2	2	2	2	2	28	4	-1	1	¡á	58.4	1	1	2	1	30	3.5	1	1	1	1	2	2	1	2	¡á	0	395	0	395	0	395	0	395	0	395	0	395	0	395
2	395	80	2	1	1	2	3	1	5	2	2	2	1	2	36	4	0	1	¡á	67.7	2	1	1	2	56	2.75	1	1	2	1	2	2	1	2	¡á	0	395	0	395	0	395	0	395	0	395	0	395	0	395
1	395	70	1	1	1	2	1	1	4	2	2	2	1	2	30	4	-1	1	¡á	53.7	1	2	2	1	28	3.5	1	1	1	2	1	2	1	2	¡á	0	395	0	395	0	395	0	395	0	395	0	395	0	395
1	270	70	1	1	2	2	1	1	4	2	2	2	2	2	32	4	0	1	¡á	65	2	2	1	2	56	2.75	1	1	1	2	2	2	2	2	¡á	0	395	0	395	0	395	0	395	0	395	0	395	0	395
2	395	70	1	1	2	2	1	1	5	2	2	2	1	2	29	4	1	1	¡á	62	1	2	2	1	18	3	1	1	1	2	2	1	2	2	¡á	0	395	0	395	0	395	0	395	0	395	0	395	0	395
2	395	80	2	1	1	2	3	1	4	1	2	2	1	2	39	4	0	1	¡á	68.5	1	2	1	1	18	2.5	1	1	1	1	2	2	1	1	¡á	0	395	0	395	0	395	0	395	0	395	0	395	0	395
2	365	70	1	1	2	2	3	1	4	2	2	2	2	2	27	4	-1	1	¡á	62.8	1	2	2	1	18	3	1	1	1	2	2	2	1	2	¡á	0	395	0	395	0	395	0	395	0	395	0	395	0	395
2	395	70	1	1	1	2	3	1	4	2	2	2	2	2	34	4	0	1	¡á	61	2	2	1	2	38	2.5	1	1	2	2	2	1	1	1	¡á	0	395	0	395	0	395	0	395	0	395	0	395	0	395
1	290	70	2	1	1	2	3	1	4	2	2	2	2	2	29	4	0	1	¡á	55.6	1	1	1	1	28	2.75	1	1	1	2	2	1	1	2	¡á	0	395	0	395	0	395	0	395	0	395	0	395	0	395
2	388	60	1	1	2	2	3	1	4	2	2	2	2	2	29	4	1	1	¡á	68.6	2	2	1	2	41	2.5	1	1	1	1	2	2	1	2	¡á	0	395	0	395	0	395	0	395	0	395	0	395	0	395
1	291	70	2	1	1	2	3	1	6	2	2	1	2	2	29	4	0	1	¡á	33.1	1	2	2	1	15	3	1	1	1	2	2	1	1	2	¡á	0	395	0	395	0	395	0	395	0	395	0	395	0	395
1	248	70	1	1	1	2	3	1	4	2	2	2	1	2	40	4	1	1	¡á	68.4	3	2	1	2	41	2.5	1	1	1	1	2	2	1	2	¡á	0	395	0	395	0	395	0	395	0	395	0	395	0	395
2	360	60	1	1	1	2	3	1	5	2	2	2	2	2	26	4	1	1	¡á	55	1	2	2	1	23	3.5	1	1	2	2	2	1	1	2	¡á	0	395	0	395	0	395	0	395	0	395	0	395	0	395
2	382	70	2	1	1	2	3	1	4	2	2	2	2	2	25	4	-1	1	¡á	61	2	1	1	2	56	2.75	1	1	1	1	2	2	1	2	¡á	0	395	0	395	0	395	0	395	0	395	0	395	0	395
1	187	70	1	1	1	2	1	1	4	2	2	1	1	2	29	4	1	1	¡á	65.5	2	1	2	1	18	3.5	1	1	2	2	2	1	1	1	¡á	0	395	0	395	0	395	0	395	0	395	0	395	0	395
2	383	60	1	1	1	2	3	1	4	2	2	2	2	2	26	4	1	1	¡á	69.2	1	2	1	1	18	2.75	1	1	1	2	2	1	1	2	¡á	0	395	0	395	0	395	0	395	0	395	0	395	0	395
2	395	80	2	2	2	2	1	1	5	2	2	1	2	2	38	4	1	1	¡á	35	3	2	1	2	36	2.75	1	1	1	2	2	1	1	2	¡á	0	395	0	395	0	395	0	395	0	395	0	395	0	395
1	395	70	1	1	1	2	2	1	4	1	2	2	1	2	30	4	1	1	¡á	64.5	2	2	2	1	15	3.5	1	1	1	2	2	1	1	1	¡á	0	395	0	395	0	395	0	395	0	395	0	395	0	395
1	197	70	2	1	1	2	3	1	4	2	2	2	1	2	26	4	-1	1	¡á	58.6	1	2	2	1	23	3	1	1	2	2	2	1	1	2	¡á	0	395	0	395	0	395	0	395	0	395	0	395	0	395
1	180	70	2	1	2	2	1	1	4	2	2	2	2	2	25	4	-1	1	¡á	71	1	2	2	1	15	3	1	1	1	1	2	2	2	1	¡á	0	395	0	395	0	395	0	395	0	395	0	395	0	395
1	392	80	2	2	2	2	3	1	4	2	2	2	2	2	27	4	-1	1	¡á	65	2	2	1	1	28	2.75	1	1	2	1	2	2	1	2	¡á	0	395	0	395	0	395	0	395	0	395	0	395	0	395
1	395	50	2	1	1	2	1	1	4	2	2	2	1	1	26	4	1	1	¡á	60	1	2	1	1	23	2.5	1	1	1	2	2	2	1	2	¡á	0	395	0	395	0	395	0	395	0	395	0	395	0	395
2	365	70	2	1	1	2	3	1	4	2	2	2	2	2	25	4	-1	1	¡á	45	3	2	1	2	33	2.5	1	1	2	1	2	2	1	2	¡á	0	395	0	395	0	395	0	395	0	395	0	395	0	395
1	264	70	2	2	1	2	3	1	4	2	2	2	2	2	27	4	-2	1	¡á		1	2	2	1	18	3.5	1	1	1	2	2	2	1	2	¡á	0	395	0	395	0	395	0	395	0	395	0	395	0	395
1	181	80	2	1	1	2	3	1	4	2	2	2	1	2	40	4	-1	1	¡á	57	2	2	1	2	41	2.5	1	1	2	2	2	1	1	2	¡á	0	395	0	395	0	395	0	395	0	395	0	395	0	395
1	182	60	1	1	1	2	3	1	4	2	2	2	2	2	31	4	1	1	¡á	70.4	3	1	1	3	69	2.5	1	1	2	2	2	2	1	2	¡á	0	395	0	395	0	395	0	395	0	395	0	395	0	395
2	365	70	2	1	1	2	1	1	4	2	2	2	2	2	30	4	0	1	¡á	66	3	1	1	3	74	2.5	1	1	1	2	2	1	1	2	¡á	0	395	0	395	0	395	0	395	0	395	0	395	0	395
1	395	70	2	1	1	2	3	1	4	2	2	2	2	2	25	4	-1	1	¡á	59	1	2	2	1	28	4	1	1	1	1	2	2	1	2	¡á	0	395	0	395	0	395	0	395	0	395	0	395	0	395
2	395	70	1	2	2	2	2	1	4	2	2	2	2	2	31	4	0	1	¡á	31	1	2	2	1	23	3.5	1	1	1	1	2	2	2	2	¡á	0	395	0	395	0	395	0	395	0	395	0	395	0	395
2	377	80	1	1	1	2	3	1	4	2	2	2	2	2	29	4	-1	1	¡á	51	2	1	2	1	28	4	1	1	2	2	1	2	2	2	¡á	0	395	0	395	0	395	0	395	0	395	0	395	0	395
2	395	80	1	1	2	2	3	1	4	2	2	2	1	2	34	4	-1	1	¡á	65	1	1	2	1	28	3.5	1	1	1	2	2	1	2	2	¡á	0	395	0	395	0	395	0	395	0	395	0	395	0	395
1	363	70	2	1	1	2	3	1	4	2	2	2	1	2	45	4	-2	1	¡á	55	1	1	2	2	41	3	1	1	1	2	2	1	2	2	¡á	0	395	0	395	0	395	0	395	0	395	0	395	0	395
1	395	70	1	1	1	2	3	1	5	2	2	2	1	2	48	4	0	1	¡á	40	3	1	2	1	18	3	1	1	1	2	2	1	1	2	¡á	0	395	0	395	0	395	0	395	0	395	0	395	0	395
2	334	60	1	1	1	2	2	1	4	1	2	2	1	1	25	4	2	2	¡á	51	2	1	2	1	23	3	1	1	1	1	2	2	1	1	¡á	0	395	0	395	0	395	0	395	0	395	0	395	0	395
2	247	70	1	1	1	2	2	1	4	2	2	2	1	2	30	4	2	2	¡á	64	3	1	1	4	102	2.75	1	1	1	2	2	1	1	1	¡á	0	395	0	395	0	395	0	395	0	395	0	395	0	395
1	182	70	2	2	2	1	3	1	4	2	2	2	1	2	29	4	2	2	¡á	74	1	2	1	1	28	2.75	1	1	2	2	2	2	2	2	¡á	0	395	0	395	0	395	0	395	0	395	0	395	0	395
1	183	60	1	1	1	2	3	1	4	2	2	2	1	2	31	4	2	2	¡á	73.6	2	1	1	2	66	2.75	1	1	1	1	2	2	1	2	¡á	0	395	0	395	0	395	0	395	0	395	0	395	0	395
1	169	60	1	1	1	2	2	1	4	2	1	1	1	1	32	4	2	2	¡á		3	2	2	1	23	3.5	1	1	1	1	2	1	1	1	¡á	0	395	0	395	0	395	0	395	0	395	0	395	0	395
2	369	70	1	1	1	2	3	1	5	1	2	2	1	2	33	4	2	2	¡á	57.6	1	2	2	1	18	3	1	1	1	2	2	1	1	2	¡á	0	395	0	395	0	395	0	395	0	395	0	395	0	395
1	182	70	1	1	1	2	3	1	5	2	2	2	1	2	27	4	2	2	¡á	86.4	3	2	1	1	18	2.5	1	1	1	2	2	1	1	2	¡á	0	395	0	395	0	395	0	395	0	395	0	395	0	395
1	204	70	2	1	1	2	3	1	6	1	2	1	1	2	25	4	2	2	¡á	62	2	1	1	1	28	2.5	1	1	2	2	2	1	1	2	¡á	0	395	0	395	0	395	0	395	0	395	0	395	0	395
2	395	70	1	1	1	2	3	1	4	2	2	1	1	2	32	4	3	2	¡á	27	2	2	2	1	23	3	1	1	1	1	2	2	2	2	¡á	0	395	0	395	0	395	0	395	0	395	0	395	0	395
2			2	2	1	2	1	1	4	1	2	1		2	3	1	1	1	¡á	57	3	1													¡á	0	0	0	0	0	0	0	0	0	0	0	0	0	0
2			2	1	1	2	1	1	4	2	2	2		2	4	1	0	1	¡á	61.9	2	1													¡á	0	0	0	0	0	0	0	0	0	0	0	0	0	0
2			1	1	1	2	3	1	4	2	2	2		2	3	1	1	1	¡á	67	3	2													¡á	0	0	0	0	0	0	0	0	0	0	0	0	0	0
2			1	2	2	2	3	1	4	2	2	2		2	13	2	1	1	¡á	68.9	1	2					1	2	2	2	2	2	1	1	¡á	0	0	0	0	0	0	0	0	0	0	0	0	0	0
1			1	1	1	2	3	1	4	2	2	2		2	17	2	0	1	¡á	65	3	1													¡á	0	0	0	0	0	0	0	0	0	0	0	0	0	0
1			1	1	1	2	1	1	4	1	2	1		2	15	2	1	1	¡á	68	1	2													¡á	0	0	0	0	0	0	0	0	0	0	0	0	0	0
1			1	1	1	2	3	1	5	2	2	2		2	23	3	1	1	¡á	47	3	2													¡á	0	0	0	0	0	0	0	0	0	0	0	0	0	0
1			2	1	2	2	2	1	4	2	2	2		2	24	3	1	1	¡á	60.7	3	1													¡á	0	0	0	0	0	0	0	0	0	0	0	0	0	0
1			2	2	1	2	1	1	4	2	2	2		2	8	1	0	1	¡á	73.3	1	1					1	2	2	2	2	2	2	1	¡á	0	1	0	1	0	1	0	1	0	1	0	1	0	1
1			2	1	2	2	3	1	4	2	2	2	2	2	11	2	1	1	¡á		3	1	1	3	100	2.75	1	1	1	2	2	2	1	2	¡á	0	1	0	1	0	1	0	1	0	1	0	1	0	1
1	1	50	2	2	1	2	2	1	4	2	2	2	2	2	11	2	1	1	¡á	69	1	2	2	1	18	3	1	1	2	2	2	2	1	1	¡á	0	1	0	1	0	1	0	1	0	1	0	1	0	1
2			1	1	1	2	3	1	4	2	2	2	2	2	19	3	-1	1	¡á	76	3	1	2	2	56	3.5	1	1	2	2	2	2	2	2	¡á	0	1	0	1	0	1	0	1	0	1	0	1	0	1
2			1	1	1	2	3	1	4	2	2	2		2	37	4	-1	1	¡á	58	3	1													¡á	0	1	0	1	0	1	0	1	0	1	0	1	0	1
1	4	70	1	1	1	2	3	1	4	2	2	2	1	2	31	4	-1	1	¡á	65.8	3	2	2	2	33	3	1	1	1	2	2	1	1	1	¡á	0	4	0	4	0	4	0	4	0	4	0	4	0	4
2			2	1	1	2	3	1	4	2	2	2	2	2	9	1	0	1	¡á	63	1	2	2	1	23	3.5	1	1	1	2	2	1	1	2	¡á	0	7	0	7	0	7	0	7	0	7	0	7	0	7
2	34	70	1	2	2	2	2	1	4	2	2	2	2	2	22	3	1	1	¡á	66	1	2	2	1	23	3.5	1	1	1	1	2	2	2	2	¡á	1	41	0	41	1	41	0	41	0	41	0	41	0	41
1			2	2	2	2	1	1	6	1	2	2	2	2	18	3	3	2	¡á	63	3	2	1	2	41	2.75	1	1	1	1	2	2	1	1	¡á	0	41	0	41	0	41	0	41	0	41	0	41	0	41
2			2	1	1	2	3	1	4	2	2	2	1	2	32	4	-2	1	¡á	67	1	2	2	1	23	4	1	1	2	2	2	2	2	2	¡á	0	70	0	70	0	70	0	70	0	70	0	70	0	70
2			2	1	2	2	3	1	4	2	2	2	2	2	23	3	-1	1	¡á	62	1	2	2	1	15	3	1	1	1	2	2	1	1	2	¡á	0	89	0	89	0	89	0	89	0	89	0	89	0	89
2	92	70	2	2	1	2	3	1	4	2	2	2	1	2	26	4	-2	1	¡á	42.4	3	2	2	1	23	3	1	1	2	2	2	2	2	2	¡á	0	92	0	92	0	92	0	92	0	92	0	92	0	92
2			2	2	1	2	3	1	4	2	2	2	1	2	34	4	1	1	¡á	69	3	1	1	2	56	2.5	1	1	1	1	2	2	1	1	¡á	0	92	0	92	0	92	0	92	0	92	0	92	0	92
1			2	2	1	2	1	1	4	2	2	2	2	2	7	1	0	1	¡á	51	2	2	2	1	18	3	1	1	2	1	2	2	1	2	¡á	0	118	0	118	0	118	0	118	0	118	0	118	0	118
2	124	70	1	1	1	2	3	1	4	2	2	2	2	2	12	2	0	1	¡á	70	1	1	2	1	28	3	1	1	2	2	2	2	2	2	¡á	1	130	0	130	1	130	0	130	0	130	0	130	0	130
2	363	60	2	1	1	2	3	1	4	2	2	2			21	3	0	1	long	67	1	1	1	3	55	2.75	1	1	1	1		2	1	2	1-In	0	363	0	363	0	363	0	363	0	363	0	363	0	363
1	90	70	2	1	2	2	2	2	5	2	2	2			24	3	0	1	long	47	1	2	2	1	30	3	1	1	1	1		2	1	1	1-In	0	11	0	11	0	11	0	11	1	3	1	11	1	3
1	90	70	2	2	1	2	2	2	4	2	2	2			24	3	-1	1	acs	58	2	2	2	1	18	3.5	1	1	2	1		2	1	2	1-In	1	4	1	4	0	4	0	4	0	4	0	4	1	4
1	90	60	2	1	1	2	2	2	5	2	2	2			26	4	2	2	acs	40.6	2	2	2	1	30	4	1	1	1	1		2	2	2	0	0	367	0	367	0	367	0	367	0	367	0	367	0	367
2	40	70	1	1	2	2	3	3	4	2	2	2			31	4	1	1	diabetes	75	2	2	1	2	38	2.75	1	1	2	2		2	2	2	1M	1	40	1	40	0	40	0	40	0	40	0	40	0	40
2	42	40	2	2	1	2	2	1	5	2	2	2			9	1	2	2	long	46	3	2	2	1	28	3	1	1	1	1		2	1	1	n_new_12M	0	42	0	42	0	42	1	286	1	287	1	42	1	287
1	319	50	1	1	2	1	2	2	4	2	2	2			7	1	4	2	diabetes	64	2	2	2	2	42	3.5	1	1	1	2		2	1	2	0	0	372	0	372	0	372	0	372	0	372	0	372	0	372
2	379	60	2	2	1	2	1	1	4	2	2	2			14	2	-1	1	long	63	1	2	2	1	28	3	1	1	1	2		2	1	2	0	0	379	0	379	0	379	0	379	0	379	0	379	0	379
1	95	60	2	2	1	2	3	2	4	2	2	2			13	2	0	1	long	74	1	1	1	2	60	2.75	1	1	1	2		2	1	2	6M	0	366	0	366	0	366	1	105	0	366	0	366	0	366
1	93	60	1	1	1	2	3	2	4	2	2	2			10	1	0	1	long	69	2	1	2	3	75	3	1	1	1	1		2	1	2	6M	0	387	0	387	0	387	1	116	1	116	1	387	1	116
2	395	60	1	1	1	2	3	1	4	2	2	2			25	4	1	1	long	62	2	2	1	2	51	2.5	1	1	1	2		1	2	2	6M_12M	1	435	0	435	1	435	0	435	0	435	0	435	0	435
1	110	60	1	2	1	2	2	2	4	2	2	2			11	2	1	1	acs	75	1	2	2	1	24	3	1	1	2	2		2	1	2	0	0	362	0	362	0	362	0	362	0	362	0	362	0	362
1	176	60	2	2	2	2	1	2	6	2	2	2			28	4	0	1	acs	53	2	2	2	2	36	3	1	1	1	1		2	1	2	nnnnew6M	0	460	0	460	0	460	0	460	0	460	0	460	0	460
2	367	60	2	2	2	2	2	3	4	2	2	2			12	2	0	1	acs	67	1	2	2	1	24	3	1	1	2	2		2	1	2	n_new_6M	0	367	0	367	0	367	0	367	0	367	0	367	0	367
2	319	60	2	2	1	1	1	3	4	2	2	2			17	2	3	2	acs	58.4	2	1	1	3	78	2.75	1	1	1	2		2	1	2	6M	0	319	0	319	0	319	0	319	0	319	0	319	0	319
1	90	60	1	1	2	2	2	2	4	2	2	2			6	1	3	2	diabetes	67	2	2	1	2	42	2.5	1	1	2	1		2	2	2	n_new_12M	1	270	1	270	0	270	0	270	0	270	0	270	0	270
1	95	70	1	1	1	1	3	2	4	2	2	2			42	4	1	1	long	70	3	2	2	1	30	3	1	1	2	2		1	2	1	0	0	384	0	384	0	384	0	384	0	384	0	384	0	384
2	223	80	2	2	2	1	3	3	4	2	2	2			30	4	0	1	acs	62.32	1	2	2	1	12	4	1	1	2	2		2	1	2	0	0	223	0	223	0	223	0	223	0	223	0	223	0	223
1	90	70	1	1	2	2	3	2	4	2	2	1			21	3	0	1	long	70	2	2	2	1	30	3	1	1	2	2		1	1	1	0	0	225	0	225	0	225	0	225	0	225	0	225	0	225
1	97	40	2	2	1	2	2	2	5	2	2	2			7	1	2	2	long	66	2	2	2	1	24	3	1	1	1	1		2	1	2	0	0	242	0	242	0	242	0	242	0	242	0	242	0	242
2	242	70	2	1	1	2	3	3	5	2	2	2			32	4	0	1	acs	45	2	1	2	3	69	3	1	1	2	2		1	1	1	0	0	242	0	242	0	242	0	242	0	242	0	242	0	242
2	243	40	1	1	1	2	1	3	4	2	2	2			14	2	2	2	diabetes	72	1	2	1	1	14	2.75	1	1	1	2		1	1	2	new 12M	0	243	0	243	0	243	0	243	0	243	0	243	0	243
1	90	60	1	1	1	2	3	2	4	2	2	2			16	2	1	1	long	69	2	1	1	2	42	2.5	1	1	1	2		2	1	2	0	0	261	0	261	0	261	0	261	0	261	0	261	0	261
1	90	50	2	1	1	2	3	2	5	1	2	1			13	2	3	2	acs		1	2	1	1	24	2.75	1	1	1	2		2	1	1	0	0	265	0	265	0	265	0	265	0	265	0	265	0	265
2	266	40	2	2	2	2	2	3	4	2	2	2			7	1	2	2	acs	48.2	2	1	1	3	78	2	1	1	1	1		2	1	2	0	0	266	0	266	0	266	0	266	0	266	0	266	0	266
2	267	60	2	1	1	2	3	3	4	2	2	2			12	2	0	1	acs	65	2	2	2	2	18	3.5	1	1	1	2		1	1	2	0	0	267	0	267	0	267	0	267	0	267	0	267	0	267
1	92	60	1	1	2	1	2	2	4	2	2	2			15	2	3	2	acs	70.89	1	2	2	1	15	3	1	1	2	2		2	1	2	0	0	267	0	267	0	267	0	267	0	267	0	267	0	267
1	101	70	1	1	1	2	3	2	4	2	2	2			24	3	0	1	acs	70	3	2	2	1	18	4	1	1	2	2		2	1	2	0	0	269	0	269	0	269	0	269	0	269	0	269	0	269
2	270	60	1	1	2	2	3	1	4	2	2	2			15	2	1	1	long	65	2	2	1	2	56	2.5	2	1	1	2		1	1	1	nnnn_12M	0	270	0	270	0	270	0	270	1	270	1	270	0	270
1	114	60	2	1	1	2	3	2	5	2	2	2			22	3	2	2	acs	64	3	2	1	3	63	2.75	1	1	1	2		1	1	2	0	0	270	0	270	0	270	0	270	0	270	0	270	0	270
2	271	70	2	1	2	1	3	3	5	2	2	2			11	2	3	2	acs	73	3	1	1	2	80	2.5	1	1	1	1		2	2	1	0	0	271	0	271	0	271	0	271	0	271	0	271	0	271
1	91	60	1	1	2	1	2	2	4	2	2	2			14	2	4	2	diabetes	71	3	1	1	4	96	2.75	1	1	1	1		2	1	1	0	0	272	0	272	0	272	0	272	0	272	0	272	0	272
1	120	60	1	1	2	2	3	2	4	2	2	2			21	3	1	1	diabetes	73	2	2	1	2	38	2.75	1	1	1	2		1	1	2	0	0	273	0	273	0	273	0	273	0	273	0	273	0	273
2	274	70	1	1	1	2	3	3	4	2	2	2			31	4	-1	1	diabetes	66	1	2	2	1	18	3.5	1	1	2	2		1	1	1	0	0	274	0	274	0	274	0	274	0	274	0	274	0	274
1	121	60	2	2	1	2	3	2	4	2	2	2			16	2	-1	1	acs	52.7	1	2	2	1	18	3	1	1	1	2		2	1	2	nnnn_12M	0	275	0	275	0	275	0	275	0	275	0	275	0	275
1	186	60	1	1	2	1	3	2	5	2	2	2			24	3	3	2	long	47	3	2	2	1	30	3	1	1	1	1		2	1	2	0	0	275	0	275	0	275	0	275	0	275	0	275	0	275
1	94	60	2	2	2	2	3	2	4	2	2	2			9	1	0	1	long		2	1	1	3	60	2.75	1	1	2	2		2	1	1	0	0	276	0	276	0	276	0	276	0	276	0	276	0	276
1	91	60	1	2	1	2	2	2	6	2	2	2			20	3	3	2	acs	64	1	2	2	1	24	3.5	1	1	1	2		2	1	2	0	0	277	0	277	0	277	0	277	0	277	0	277	0	277
2	278	40	1	1	2	2	2	3	6	2	2	2			3	1	3	2	acs	61.75	1	2	2	1	24	4	1	1	1	1		2	1	2	0	0	278	0	278	0	278	0	278	0	278	0	278	0	278
2	280	60	2	1	1	2	3	3	5	2	2	2			22	3	1	1	acs	56	1	2	1	2	42	2.75	1	1	1	2		2	1	2	12M	0	280	0	280	0	280	0	280	0	280	0	280	0	280
1	105	50	2	2	2	2	3	2	5	2	2	2			15	2	1	1	acs	63	1	2	2	1	15	3	1	1	1	1		2	2	2	0	0	283	0	283	0	283	0	283	0	283	0	283	0	283
1	79	50	2	2	1	2	3	2	4	2	2	2			15	2	1	1	acs	70	2	2	1	1	30	2.75	1	1	1	1		2	1	2	0	0	286	0	286	0	286	0	286	0	286	0	286	0	286
2	286	60	1	1	1	1	3	1	4	2	2	2			15	2	2	2	long	70	3	1	2	3	79	3	1	1	1	1		2	1	2	0	0	286	0	286	0	286	0	286	0	286	0	286	0	286
2	286	50	2	1	2	2	2	3	6	2	2	2			16	2	3	2	acs		3	2	1	3	84	2.75	1	1	1	2		2	2	2	0	0	286	0	286	0	286	0	286	0	286	0	286	0	286
1	102	70	2	1	1	2	3	2	4	2	2	2			24	3	-1	1	diabetes	57	2	2	2	1	18	4	1	1	2	1		2	1	1	0	0	287	0	287	0	287	0	287	0	287	0	287	0	287
1	165	50	2	2	1	1	2	2	4	2	2	2			6	1	3	2	acs	73	2	2	2	1	18	3.5	1	1	1	1		2	1	2	0	0	287	0	287	0	287	0	287	0	287	0	287	0	287
2	294	60	2	1	1	2	3	3	4	2	2	2			15	2	1	1	acs	55	1	2	1	1	30	2.75	1	1	1	1		2	1	2	0	0	294	0	294	0	294	0	294	0	294	0	294	0	294
1	90	70	1	1	2	2	3	2	5	2	2	2			32	4	0	1	acs	60	3	1	2	4	93	3	1	1	1	2		2	2	2	0	0	294	0	294	0	294	0	294	0	294	0	294	0	294
2	295	50	2	1	2	2	1	1	4	2	2	2			5	1	1	1	long	72	1	1	1	2	56	2.75	1	1	1	2		1	1	1	0	0	295	0	295	0	295	0	295	0	295	0	295	0	295
2	295	60	1	1	1	2	3	1	4	2	2	2			28	4	1	1	long	71	2	1	1	3	54	2.75	1	1	1	2		2	1	1	new 12M	1	295	0	295	1	295	0	295	0	295	0	295	0	295
2	297	60	1	2	2	2	3	3	4	2	2	2			23	3	1	1	acs	63.4	2	2	1	2	48	2.5	1	1	1	1		2	1	2	0	0	297	0	297	0	297	0	297	0	297	0	297	0	297
1	90	50	2	2	2	2	2	2	5	2	2	2			15	2	2	2	acs	60.5	3	1	2	1	30	3.5	1	1	1	1		2	1	2	0	0	299	0	299	0	299	0	299	0	299	0	299	0	299
2	301	50	1	1	1	2	2	3	4	2	2	2			10	1	3	2	diabetes	56	2	1	1	3	78	2.75	1	1	1	1		2	1	2	0	0	301	0	301	0	301	0	301	0	301	0	301	0	301
2	301	60	2	1	2	2	2	1	5	2	2	2			13	2	3	2	long	57	2	1	1	4	107	2.5	1	1	1	2		2	2	2	0	0	301	0	301	0	301	0	301	0	301	0	301	0	301
1	90	40	2	2	1	2	2	2	5	2	2	2			12	2	2	2	acs	56.5	2	2	2	1	24	3.5	2	1	1	2		2	1	2	0	0	301	0	301	0	301	0	301	0	301	0	301	0	301
2	302	50	1	1	1	1	3	3	4	2	2	2			31	4	4	2	acs	69	2	2	1	1	18	2.75	1	1	2	2		1	1	2	0	0	302	0	302	0	302	0	302	0	302	0	302	0	302
1	91	50	2	1	1	2	2	2	4	2	2	2			11	2	1	1	acs	69	1	2	2	1	15	3.5	1	1	2	2		2	1	1	0	0	309	0	309	0	309	0	309	0	309	0	309	0	309
2	309	70	1	1	2	1	3	3	5	2	2	2			35	4	2	2	acs	50	1	2	2	1	18	3	1	1	2	1		2	1	2	0	0	309	0	309	0	309	0	309	0	309	0	309	0	309
1	100	50	2	1	1	2	3	2	6	2	2	2			12	2	1	1	acs	64	1	2	2	1	18	4	1	1	1	2		1	2	2	0	0	310	0	310	0	310	0	310	0	310	0	310	0	310
1	91	60	1	1	1	2	1	2	4	2	2	2			20	3	0	1	diabetes	75	1	2	2	1	24	4	1	1	2	2		1	1	1	n_new_12M	0	310	0	310	0	310	0	310	1	310	0	310	0	310
1	68	50	2	1	2	1	2	2	4	2	2	2			9	1	3	2	acs	75.9	1	2	2	1	12	3.5	1	1	1	2		2	1	2	0	0	311	0	311	0	311	0	311	0	311	0	311	0	311
1	109	60	2	1	2	2	3	2	4	2	2	2			10	1	-1	1	acs		1	2	2	1	15	3	1	1	2	2		1	1	2	0	0	312	0	312	0	312	0	312	0	312	0	312	0	312
1	109	80	2	1	1	2	3	2	6	2	2	2			29	4	-1	1	acs	39	1	2	2	1	15	3.5	1	1	1	1		2	1	2	0	0	312	0	312	0	312	0	312	0	312	0	312	0	312
2	313	50	2	2	1	1	1	3	5	2	2	2			5	1	3	2	acs	67	1	2	2	1	24	3.5	1	1	2	1		2	1	1	0	0	313	0	313	0	313	0	313	0	313	0	313	0	313
1	90	70	2	1	1	2	1	2	5	2	2	2			23	3	0	1	acs		2	2	2	1	18	3.5	1	1	2	2		1	2	2	0	0	315	0	315	0	315	0	315	0	315	0	315	0	315
1	91	60	2	2	1	1	3	2	4	2	2	2			14	2	2	2	long	69	2	2	2	1	30	3	1	1	1	1		2	1	2	0	0	315	0	315	0	315	0	315	0	315	0	315	0	315
1	108	60	1	1	2	2	3	2	4	2	2	2			14	2	0	1	long	71	3	2	2	3	90	3.5	1	1	1	2		1	2	1	12M	0	316	0	316	0	316	0	316	1	316	1	316	0	316
1	91	70	2	2	2	1	3	2	4	2	2	2			34	4	1	1	acs	54.6	3	2	1	1	18	2.5	1	1	1	1		2	1	2	0	0	316	0	316	0	316	0	316	0	316	0	316	0	316
1	90	60	2	1	2	2	3	2	4	2	2	2			8	1	-1	1	acs	78	1	2	2	1	18	3.5	1	1	1	2		1	1	2	0	0	317	0	317	0	317	0	317	0	317	0	317	0	317
2	317	60	2	1	1	2	3	3	4	2	2	2			14	2	-1	1	acs		1	2	2	1	15	3	1	1	2	1		2	1	2	0	0	317	0	317	0	317	0	317	0	317	0	317	0	317
1	90	60	1	2	1	2	3	2	4	2	2	2			14	2	1	1	long	64	1	1	2	2	54	3.5	1	1	1	2		1	1	2	0	0	317	0	317	0	317	0	317	0	317	0	317	0	317
1	317	60	2	1	2	1	2	2	6	2	2	2			13	2	5	2	acs	59	3	1	1	2	42	2.75	1	1	2	1		2	2	2	0	0	317	0	317	0	317	0	317	0	317	0	317	0	317
1	99	40	2	2	2	1	2	2	5	2	2	2			9	1	4	2	acs	54.9	2	2	2	1	30	3	1	1	2	2		2	1	2	0	0	318	0	318	0	318	0	318	0	318	0	318	0	318
1	87	60	1	1	1	2	3	2	4	2	2	2			19	3	2	2	acs	65	2	2	1	1	30	2.75	1	1	1	1		2	2	2	0	0	318	0	318	0	318	0	318	0	318	0	318	0	318
2	319	70	2	2	1	2	3	3	4	1	2	1			14	2	0	1	acs	66.2	2	2	2	2	36	3	1	1	1	2		2	1	2	12M	0	319	0	319	0	319	0	319	0	319	0	319	0	319
1	107	50	2	1	2	2	2	2	4	2	2	2			10	1	2	2	long	61.9	3	2	1	1	30	2.75	1	1	1	2		2	1	2	0	0	320	0	320	0	320	0	320	0	320	0	320	0	320
2	321	70	2	1	2	1	1	1	4	2	2	2			15	2	0	1	long	64	3	2	2	1	28	3	1	1	1	1		2	1	2	0	0	321	0	321	0	321	0	321	0	321	0	321	0	321
2	322	40	2	1	2	2	2	3	4	2	2	2			0		1	1	acs	61	1	2	2	1	18	3.5	1	1	1	1		2	2	2	0	0	322	0	322	0	322	0	322	0	322	0	322	0	322
1	119	50	2	2	1	2	3	2	4	2	2	2			3	1	0	1	acs	69	1	2	2	1	24	4	1	1	2	2		2	1	2	0	0	322	0	322	0	322	0	322	0	322	0	322	0	322
1	92	60	1	1	1	2	3	2	4	2	2	2			16	2	1	1	long	58	3	1	1	2	54	2.75	1	1	1	1		2	1	2	12M	0	322	0	322	0	322	0	322	0	322	0	322	0	322
1	90	70	2	1	2	2	3	2	4	2	2	2			21	3	-2	1	acs	63	1	2	2	1	18	3.5	1	1	2	2		2	1	1	12M	0	322	0	322	0	322	0	322	1	322	1	322	0	322
1	189	60	1	1	1	1	3	2	4	2	2	2			14	2	2	2	acs		1	2	2	1	30	3	1	1	2	2		1	1	2	0	0	322	0	322	0	322	0	322	0	322	0	322	0	322
2	323	60	2	1	1	2	2	3	4	2	2	2			12	2	1	1	acs	74	1	2	2	1	24	3	1	1	2	2		1	1	1	0	0	323	0	323	0	323	0	323	0	323	0	323	0	323
1	136	50	2	2	2	2	2	2	6	2	2	2			20	3	2	2	acs	53	1	2	2	1	30	3.5	1	1	1	2		2	1	2	0	0	323	0	323	0	323	0	323	0	323	0	323	0	323
1	106	60	1	1	2	1	3	2	4	2	2	2			39	4	4	2	long	53	3	1	1	2	54	2.75	1	1	2	1		2	2	2	0	0	323	0	323	0	323	0	323	0	323	0	323	0	323
1	106	70	2	1	1	2	3	2	4	2	2	2			16	2	-1	1	acs	66	1	2	2	1	15	4	1	1	1	1		2	1	2	0	0	324	0	324	0	324	0	324	0	324	0	324	0	324
2	324	40	2	2	2	2	2	3	4	2	2	2			16	2	1	1	acs	60.6	1	2	2	1	24	3	2	1	1	1		2	1	2	0	0	324	0	324	0	324	0	324	0	324	0	324	0	324
1	90	50	1	1	1	2	3	2	4	2	2	2			19	3	1	1	acs	35.6	2	2	2	2	36	3	1	1	1	1		2	2	2	0	0	324	0	324	0	324	0	324	0	324	0	324	0	324
1	110	80	2	1	1	1	1	2	4	2	2	2			23	3	0	1	acs		1	2	2	1	15	3	1	1	1	2		2	1	1	0	0	324	0	324	0	324	0	324	0	324	0	324	0	324
1	101	50	2	2	2	1	2	2	4	2	2	2			3	1	3	2	acs	78.3	1	2	2	1	18	4	1	1	1	2		1	1	2	6M	0	325	0	325	0	325	0	325	1	171	1	171	0	325
2	325	70	1	1	2	2	3	3	4	2	2	2			38	4	1	1	acs	60.3	2	2	1	3	63	2.5	1	1	2	2		2	1	2	0	0	325	0	325	0	325	0	325	0	325	0	325	0	325
2	326	50	2	2	2	2	2	3	4	2	2	2			15	2	1	1	acs		2	1	2	2	48	3.5	1	1	2	2		2	2	2	0	0	326	0	326	0	326	0	326	0	326	0	326	0	326
1	158	70	1	1	1	2	2	2	6	2	2	2			16	2	2	2	acs		2	2	2	1	15	3	1	1	1	1		2	1	1	0	0	326	0	326	0	326	0	326	0	326	0	326	0	326
2	326	70	2	1	1	2	1	3	4	2	2	2			29	4	-1	1	acs	56	1	2	1	1	12	2.75	2	1	1	2		1	1	2	0	0	326	0	326	0	326	0	326	0	326	0	326	0	326
1	71	60	2	1	1	2	2	2	4	2	2	2			14	2	1	1	acs	71	1	2	2	1	24	3.5	1	1	1	2		2	1	2	0	0	327	0	327	0	327	0	327	0	327	0	327	0	327
2	327	60	1	1	1	1	1	1	4	2	2	2			14	2	2	2	long	54	3	1	2	1	46	3.5	1	1	1	2		2	1	2	0	0	327	0	327	0	327	0	327	0	327	0	327	0	327
1	108	50	2	2	1	1	2	2	4	2	2	2			2	1	3	2	acs	70	1	2	2	1	18	3.5	1	1	2	1		2	1	2	0	0	328	0	328	0	328	0	328	0	328	0	328	0	328
1	87	50	1	2	1	1	2	2	4	2	2	2			20	3	4	2	acs	56.5	2	2	2	1	18	3	1	1	2	2		1	1	2	0	0	328	0	328	0	328	0	328	0	328	0	328	0	328
2	329	50	2	1	2	2	3	3	4	2	2	2			3	1	0	1	acs	74	1	2	2	1	24	3	1	1	1	2		1	1	2	0	0	329	0	329	0	329	0	329	0	329	0	329	0	329
2	329	70	2	2	2	2	3	3	5	2	2	2			21	3	0	1	acs	59.3	2	2	1	2	33	2.5	1	1	2	1		2	1	2	0	0	329	0	329	0	329	0	329	0	329	0	329	0	329
2	329	50	1	1	1	1	1	3	6	2	2	2			15	2	4	2	acs	38	1	2	2	1	18	3	1	1	1	2		2	1	2	0	0	329	0	329	0	329	0	329	0	329	0	329	0	329
2	330	40	2	2	2	2	3	3	4	2	2	2			9	1	0	1	acs	67.8	2	1	2	1	30	3	1	1	1	1		2	1	2	0	0	330	0	330	0	330	0	330	0	330	0	330	0	330
2	330	40	2	1	1	2	2	3	4	2	2	2			15	2	1	1	acs	69	1	2	2	1	24	3.5	1	1	2	2		2	1	1	0	0	330	0	330	0	330	0	330	0	330	0	330	0	330
1	90	60	1	1	1	2	2	2	4	2	2	2			19	3	1	1	acs	66.1	1	2	2	2	27	3	1	1	1	1		2	1	1	0	0	330	0	330	0	330	0	330	0	330	0	330	0	330
1	119	50	2	2	1	2	2	2	4	2	2	2			24	3	1	1	acs	70	1	2	2	1	15	3	1	1	2	1		2	1	2	0	0	330	0	330	0	330	0	330	0	330	0	330	0	330
1	162	50	2	2	1	1	2	2	5	2	2	2			4	1	5	2	acs	58	3	2	1	2	39	2.75	1	1	1	1		2	1	2	0	0	330	0	330	0	330	0	330	0	330	0	330	0	330
1	90	50	2	1	1	2	2	2	4	2	2	2			13	2	1	1	acs	72	1	2	2	1	18	4	1	1	1	2		1	1	2	0	0	331	0	331	0	331	0	331	0	331	0	331	0	331
1	114	60	2	2	1	2	3	2	4	2	2	2			15	2	1	1	long	62	2	1	1	2	42	2.5	1	1	1	2		2	1	1	0	0	331	0	331	0	331	0	331	0	331	0	331	0	331
2	331	40	1	2	1	2	2	3	5	2	2	2			16	2	3	2	acs	63.2	2	2	2	1	30	3	1	1	1	2		2	2	2	0	0	331	0	331	0	331	0	331	0	331	0	331	0	331
2	332	50	2	1	1	2	2	3	4	2	2	2			3	1	1	1	acs	66	1	2	2	1	24	4	1	1	1	2		2	2	2	0	0	332	0	332	0	332	0	332	0	332	0	332	0	332
1	85	60	1	1	1	2	3	2	4	2	2	2			13	2	0	1	acs	60	1	2	2	1	24	3.5	1	1	2	2		2	1	1	0	0	332	0	332	0	332	0	332	0	332	0	332	0	332
1	115	80	2	2	2	2	3	2	5	2	2	2			49	4	0	1	acs	64	1	2	1	1	18	2.75	1	1	2	2		2	1	1	0	0	332	0	332	0	332	0	332	0	332	0	332	0	332
1	120	60	2	2	1	2	1	2	4	2	2	2			14	2	-1	1	acs		1	2	2	1	30	4	1	1	1	2		2	1	2	0	0	333	0	333	0	333	0	333	0	333	0	333	0	333
1	86	60	1	1	2	2	1	2	5	2	2	2			15	2	2	2	acs	44	3	2	1	2	54	2.75	1	1	2	1		2	1	2	0	0	333	0	333	0	333	0	333	0	333	0	333	0	333
1	85	60	2	2	1	2	2	2	5	2	2	2			11	2	1	1	acs	51	1	2	2	1	24	3.5	1	1	2	1		2	1	2	0	0	334	0	334	0	334	0	334	0	334	0	334	0	334
1	90	40	2	2	2	2	1	2	4	2	2	2			4	1	1	1	acs	75.5	1	2	1	1	14	2.75	1	1	2	1		2	2	2	0	0	335	0	335	0	335	0	335	0	335	0	335	0	335
2	335	60	2	1	1	2	3	3	4	2	2	2			13	2	1	1	acs	52.5	1	2	1	1	24	2.75		1	1	2		2	1	1	0	0	335	0	335	0	335	0	335	0	335	0	335	0	335
2	335	60	1	1	1	2	3	3	4	2	2	2			23	3	0	1	diabetes	73	1	2	2	1	24	3	1	1	1	2		1	1	2	0	0	335	0	335	0	335	0	335	0	335	0	335	0	335
2	335	50	1	1	2	2	2	1	4	2	2	2			11	2	2	2	long	66.3	2	1	2	3	66	3	1	1	1	2		2	1	2	0	0	335	0	335	0	335	0	335	0	335	0	335	0	335
2	335	60	1	1	1	1	1	3	5	2	2	2			19	3	4	2	acs		2	1	1	2	56	2.5	1	1	1	2		2	1	2	0	0	335	0	335	0	335	0	335	0	335	0	335	0	335
1	92	70	2	2	2	2	3	2	5	2	2	2			28	4	-1	1	acs	64	2	2	2	1	9	3	1	1	1	2		2	1	2	0	0	335	0	335	0	335	0	335	0	335	0	335	0	335
1	86	70	2	1	1	2	3	2	4	2	2	2			28	4	-1	1	long	78	2	2	2	1	30	3	1	1	2	1		2	1	2	0	0	335	0	335	0	335	0	335	0	335	0	335	0	335
1	91	70	2	1	2	2	3	2	4	2	2	2			32	4	-2	1	acs	68	1	2	2	1	18	3.5	1	1	2	2		2	1	1	0	0	335	0	335	0	335	0	335	0	335	0	335	0	335
1	112	50	2	2	1	2	2	2	4	2	2	2			8	1	1	1	acs	68.74	1	2	2	1	15	3.5	1	1	1	1		2	1	2	0	0	336	0	336	0	336	0	336	0	336	0	336	0	336
1	93	70	2	2	1	2	2	2	4	2	2	2			10	1	0	1	long	76	1	1	2	1	30	4	1	1	1	2		2	1	2	0	0	336	0	336	0	336	0	336	0	336	0	336	0	336
1	90	60	2	1	1	2	3	2	5	2	2	2			11	2	2	2	acs	44	3	2	1	2	48	2.5	1	1	1	2		2	1	2	0	0	336	0	336	0	336	0	336	0	336	0	336	0	336
1	187	60	2	1	1	1	3	2	4	2	2	2			18	3	2	2	long	68	3	2	2	1	30	3	1	1	1	1		2	1	2	0	0	336	0	336	0	336	0	336	0	336	0	336	0	336
1	83	50	2	2	1	2	3	2	6	2	2	2			12	2	1	1	acs		1	2	2	1	24	3.5	1	1	1	2		2	1	2	0	0	337	0	337	0	337	0	337	0	337	0	337	0	337
1	107	70	2	2	2	2	3	2	4	2	2	2			17	2	0	1	long	60	2	1	1	4	90	2.75	1	1	2	1		2	1	1	0	0	337	0	337	0	337	0	337	0	337	0	337	0	337
1	105	70	2	1	1	2	2	2	4	2	2	2			21	3	0	1	acs	67	2	2	2	1	42	3	1	1	1	2		1	1	2	0	0	337	0	337	0	337	0	337	0	337	0	337	0	337
2	337	40	2	1	1	1	3	1	4	2	2	2			3	1	2	2	long	68	2	1	2	2	56	3.5	1	1	1	1		2	1	2	0	0	337	0	337	0	337	0	337	0	337	0	337	0	337
1	112	40	1	1	2	1	3	2	4	2	2	2			7	1	3	2	acs	58.75	1	2	2	1	18	3	1	1	2	2		2	1	1	0	0	337	0	337	0	337	0	337	0	337	0	337	0	337
2	337	50	2	2	1	1	3	3	4	2	2	2			9	1	2	2	acs	71.25	1	2	2	1	15	3.5	1	1	2	2		2	1	1	0	0	337	0	337	0	337	0	337	0	337	0	337	0	337
2	337	60	1	1	1	2	1	3	4	2	2	2			9	1	2	2	diabetes	79	1	2	1	1	30	2.75	1	1	2	2		2	1	2	0	0	337	0	337	0	337	0	337	0	337	0	337	0	337
1	77	60	2	2	1	2	2	2	4	2	2	2			33	4	2	2	acs		1	2	1	1	24	2.5	1	1	1	1		2	2	2	0	0	337	0	337	0	337	0	337	0	337	0	337	0	337
2	338	50	2	1	1	2	3	1	4	1	2	2			3	1	1	1	long	61	3	1	2	3	71	3	1	1	1	2		1	2	1	0	0	338	0	338	0	338	0	338	0	338	0	338	0	338
2	338	40	2	2	2	2	2	3	4	2	2	2			4	1	1	1	acs	67	1	2	2	1	15	4	1	1	1	2		2	2	2	0	0	338	0	338	0	338	0	338	0	338	0	338	0	338
2	338	60	2	2	2	1	3	1	4	2	2	2			14	2	1	1	long	75	1	2	2	1	28	3.5	1	1	1	1		2	1	1	0	0	338	0	338	0	338	0	338	0	338	0	338	0	338
2	338	70	1	1	1	2	1	3	4	2	2	2			21	3	0	1	diabetes	74	1	2	2	1	24	3.5	1	1	2	2		1	1	2	0	0	338	0	338	0	338	0	338	0	338	0	338	0	338
1	113	60	2	1	2	2	3	2	4	2	2	2			29	4	-1	1	long	61.9	2	1	2	1	30	3	1	1	1	2		1	1	2	0	0	338	0	338	0	338	0	338	0	338	0	338	0	338
1	90	40	1	1	1	2	1	2	4	2	2	2			9	1	1	1	diabetes	63	1	2	2	1	15	3.5	1	1	1	2		1	1	1	0	0	340	0	340	0	340	0	340	0	340	0	340	0	340
1	90	60	2	2	1	2	1	2	4	2	2	2			13	2	0	1	acs	68	1	2	2	1	24	3.5	1	1	2	2		2	1	2	0	0	340	0	340	0	340	0	340	0	340	0	340	0	340
1	90	60	1	1	1	2	3	2	4	2	2	2			16	2	1	1	diabetes		2	2	1	2	45	2.75	1	1	1	2		1	1	2	0	0	340	0	340	0	340	0	340	0	340	0	340	0	340
1	102	60	2	1	2	2	3	2	5	2	2	2			19	3	0	1	acs	54.1	1	2	2	1	18	3	1	1	1	2		1	1	2	0	0	340	0	340	0	340	0	340	0	340	0	340	0	340
2	340	60	1	1	2	2	1	3	5	2	2	2			14	2	2	2	acs	59.05	1	1	1	3	80	2.75	1	1	2	1		2	1	1	0	0	340	0	340	0	340	0	340	0	340	0	340	0	340
1	91	40	2	1	2	2	3	2	5	2	2	2			16	2	2	2	acs	66	3	2	1	3	72	2.75	1	1	2	2		2	2	2	0	0	340	0	340	0	340	0	340	0	340	0	340	0	340
1	93	60	1	1	1	2	1	2	4	2	2	2			8	1	1	1	diabetes	61	1	1	2	2	36	3	1	1	1	2		1	1	2	0	0	341	0	341	0	341	0	341	0	341	0	341	0	341
2	341	70	2	1	1	2	1	3	4	2	2	2			16	2	0	1	acs	71	1	2	1	1	18	2.75	1	1	2	2		1	1	2	0	0	341	0	341	0	341	0	341	0	341	0	341	0	341
1	90	60	1	2	1	2	1	2	4	2	2	2			15	2	0	1	acs	65	1	2	2	1	24	3.5	1	1	1	1		2	1	2	0	0	341	0	341	0	341	0	341	0	341	0	341	0	341
2	341	70	1	1	1	2	3	3	4	1	2	2			24	3	1	1	diabetes	57	2	2	1	1	24	2.5	1	1	1	2		1	1	2	0	0	341	0	341	0	341	0	341	0	341	0	341	0	341
2	341	50	2	1	2	2	3	1	5	2	2	2			19	3	2	2	long	63.5	2	1	1	4	107	2.75	1	1	2	2		1	2	1	0	0	341	0	341	0	341	0	341	0	341	0	341	0	341
2	342	40	2	2	1	2	2	3	4	2	2	2			2	1	1	1	acs	57	1	2	2	1	15	3.5	1	1	2	2		1	1	2	0	0	342	0	342	0	342	0	342	0	342	0	342	0	342
1	85	50	2	2	1	2	2	2	4	2	2	2			9	1	1	1	long	71	1	2	2	1	30	3	1	1	1	1		2	1	2	0	0	342	0	342	0	342	0	342	0	342	0	342	0	342
2	342	60	2	1	2	2	3	3	6	2	2	2			17	2	1	1	acs	69.5	3	2	2	1	24	3.5	1	2	1	1		2	2	2	0	0	342	0	342	0	342	0	342	0	342	0	342	0	342
2	342	70	2	1	1	2	3	3	4	2	2	2			15	2	0	1	acs	65	2	2	1	2	42	2.75	1	1	2	2		1	1	2	0	0	342	0	342	0	342	0	342	0	342	0	342	0	342
1	150	70	2	2	1	2	3	2	4	2	2	2			20	3	0	1	long		3	1	1	2	60	2.75	1	1	2	2		2	2	2	12M	1	342	0	342	1	342	0	342	0	342	0	342	0	342
2	342	60	2	2	1	1	3	3	5	2	2	2			7	1	4	2	acs	50	2	2	1	1	18	2.75	1	1	1	1		2	1	2	0	0	342	0	342	0	342	0	342	0	342	0	342	0	342
2	342	60	1	2	2	2	3	3	6	2	2	2			14	2	2	2	acs	48	1	2	2	1	30	3	1	1	1	2		2	1	2	0	0	342	0	342	0	342	0	342	0	342	0	342	0	342
1	90	70	2	2	2	2	3	2	4	2	2	2			0		-1	1	acs		1	2	2	1	18	3	1	1	2	2		2	1	1	0	0	343	0	343	0	343	0	343	0	343	0	343	0	343
2	343	40	2	1	1	2	2	3	4	2	2	2			7	1	1	1	acs	45	1	2	2	1	24	4	1	1	2	2		1	1	2	0	0	343	0	343	0	343	0	343	0	343	0	343	0	343
1	73	60	2	2	2	2	3	2	4	2	2	2			7	1	0	1	long	72	1	2	2	1	30	3.5	1	1	2	2		2	2	2	0	0	343	0	343	0	343	0	343	0	343	0	343	0	343
1	91	70	2	1	1	2	2	2	4	1	2	2			14	2	1	1	long		2	2	2	1	30	3	1	1	2	2		1	1	1	0	0	343	0	343	0	343	0	343	0	343	0	343	0	343
1	108	60	2	1	2	2	3	2	4	2	2	2			11	2	-1	1	acs	78	1	2	2	1	15	3.5	1	1	1	2		1	2	1	0	0	343	0	343	0	343	0	343	0	343	0	343	0	343
2	343	60	2	2	1	2	3	1	4	2	2	2			13	2	-1	1	long	62	1	1	2	2	43	3	1	1	1	2		1	1	2	0	0	343	0	343	0	343	0	343	0	343	0	343	0	343
1	92	50	2	1	2	2	2	2	4	2	2	2			12	2	1	1	acs	70	1	2	2	1	24	3.5	1	1	1	1		2	2	2	0	0	343	0	343	0	343	0	343	0	343	0	343	0	343
1	119	70	1	1	1	2	1	2	4	2	2	2			16	2	0	1	acs	68	1	2	2	1	15	4	1	1	1	2		1	1	2	0	0	343	0	343	0	343	0	343	0	343	0	343	0	343
1	109	40	2	1	1	1	2	2	4	2	2	2			5	1	4	2	acs	71	1	2	1	1	24	2.75	1	1	1	2		1	1	2	0	0	343	0	343	0	343	0	343	0	343	0	343	0	343
1	97	50	2	1	1	2	3	2	5	2	2	2			13	2	2	2	acs	57.4	1	2	1	1	18	2.75	1	1	1	1		2	1	2	0	0	343	0	343	0	343	0	343	0	343	0	343	0	343
2	343	60	1	2	1	2	3	3	4	2	2	2			11	2	2	2	diabetes	52	3	2	1	2	60	2.75	1	1	1	2		2	1	2	0	0	343	0	343	0	343	0	343	0	343	0	343	0	343
1	343	60	2	2	1	2	3	2	5	2	2	2			19	3	2	2	long	63	3	2	1	1	33	2.75	1	1	1	2		1	1	2	0	0	343	0	343	0	343	0	343	0	343	0	343	0	343
1	92	50	2	1	2	2	1	2	5	2	2	2			0		1	1	long	64	1	2	2	1	30	3.5	1	1	1	1		2	1	2	0	0	344	0	344	0	344	0	344	0	344	0	344	0	344
1	90	60	2	1	1	2	3	2	4	2	2	2			15	2	0	1	acs	62	1	2	2	1	18	3.5	1	1	1	2		1	1	1	0	0	344	0	344	0	344	0	344	0	344	0	344	0	344
2	344	70	2	1	1	2	3	3	5	2	2	2			23	3	-1	1	acs		2	2	2	1	18	3	1	1	1	1		2	1	2	0	0	344	0	344	0	344	0	344	0	344	0	344	0	344
2	344	50	1	1	1	2	2	1	4	2	2	2			9	1	2	2	long		3	1	2	2	51	3	1	1	1	2		2	1	2	0	0	344	0	344	0	344	0	344	0	344	0	344	0	344
2	344	70	1	2	1	2	2	1	4	2	2	2			42	4	2	2	long	71	2	2	1	2	51	2.75	1	1	1	2		1	1	2	0	0	344	0	344	0	344	0	344	0	344	0	344	0	344
1	85	60	2	1	1	2	1	2	4	2	2	2			8	1	1	1	acs	72	1	2	1	1	18	2.5	1	1	1	2		1	1	2	0	0	345	0	345	0	345	0	345	0	345	0	345	0	345
2	345	50	2	2	1	2	2	3	4	2	2	2			6	1	1	1	acs	73	1	2	2	1	24	3	1	1	1	2		2	1	2	0	0	345	0	345	0	345	0	345	0	345	0	345	0	345
1	90	60	2	2	1	2	1	2	4	2	2	2			14	2	0	1	acs	71	2	2	2	2	42	3	1	1	2	1		2	1	2	0	0	345	0	345	0	345	0	345	0	345	0	345	0	345
2	345	60	2	2	2	2	3	3	4	2	2	2			15	2	-1	1	acs	73	1	2	2	1	15	3	1	1	1	2		2	1	1	0	0	345	0	345	0	345	0	345	0	345	0	345	0	345
1	91	60	2	1	2	1	1	2	4	2	2	2			15	2	1	1	long	67	3	2	2	1	30	3	1	1	2	2		2	1	1	0	0	345	0	345	0	345	0	345	0	345	0	345	0	345
2	345	50	2	1	2	2	2	3	4	2	2	2			15	2	1	1	acs	65	1	2	2	1	18	3	1	1	2	2		2	1	1	0	0	345	0	345	0	345	0	345	0	345	0	345	0	345
1	114	50	2	1	1	2	3	2	4	2	2	2			22	3	1	1	acs	72	3	2	1	1	18	2.5	1	1	1	2		1	1	2	0	0	345	0	345	0	345	0	345	0	345	0	345	0	345
1	88	60	1	2	2	2	3	2	5	2	2	2			12	2	2	2	acs	60	1	2	2	1	24	3	1	1	1	1		2	1	2	0	0	345	0	345	0	345	0	345	0	345	0	345	0	345
1	91	50	1	1	1	1	2	2	4	2	2	2			14	2	4	2	acs	53	2	2	2	2	36	3.5	1	1	1	1		2	2	2	0	0	345	0	345	0	345	0	345	0	345	0	345	0	345
2	345	70	1	1	2	2	3	1	4	2	2	2			40	4	1	1	long	56	3	2	1	3	45	2.5	1	1	2	1		2	1	1	0	0	345	0	345	0	345	0	345	0	345	0	345	0	345
1	89	70	2	1	1	2	3	2	4	2	2	2			20	3	0	1	acs	57	1	2	1	1	18	2.75	1	1	1	2		2	1	1	0	0	346	0	346	0	346	0	346	0	346	0	346	0	346
1	94	60	1	1	2	2	3	2	6	2	2	2			9	1	2	2	long	35	1	1	2	2	42	3	1	1	1	2		2	1	2	0	0	346	0	346	0	346	0	346	0	346	0	346	0	346
1	97	50	2	1	2	1	2	2	5	2	2	2			4	1	4	2	acs	73.07	3	2	2	2	48	3.5	1	1	1	2		1	1	1	0	0	346	0	346	0	346	0	346	0	346	0	346	0	346
1	121	50	2	2	1	2	1	2	4	2	2	2			8	1	0	1	acs	59	1	2	2	1	18	3.5	1	1	1	2		2	1	2	0	0	347	0	347	0	347	0	347	0	347	0	347	0	347
2	347	70	2	1	2	2	3	1	4	2	2	2			20	3	-1	1	long		1	1	2	2	46	3	1	1	1	1		2	2	2	0	0	347	0	347	0	347	0	347	0	347	0	347	0	347
2	347	60	2	1	2	2	3	3	4	2	2	2			36	4	0	1	acs	61	1	2	1	1	18	2.5	1	1	2	2		2	1	1	0	0	347	0	347	0	347	0	347	0	347	0	347	0	347
1	92	60	2	1	1	2	2	2	4	2	2	2			26	4	1	1	long	68	1	2	1	1	24	2.75	1	1	1	1		2	1	2	0	0	347	0	347	0	347	0	347	0	347	0	347	0	347
2	347	80	2	2	1	2	3	1	4	2	2	2			39	4	-2	1	long	55	1	2	2	2	46	3.5	1	1	2	2		2	1	2	0	0	347	0	347	0	347	0	347	0	347	0	347	0	347
2	348	40	2	2	2	2	3	3	5	2	2	2			7	1	1	1	acs	47	1	2	2	1	18	3.5	1	1	2	2		2	1	1	0	0	348	0	348	0	348	0	348	0	348	0	348	0	348
2	348	50	2	2	2	2	3	3	5	2	2	2			2	1	1	1	acs	34	1	2	2	1	18	3.5	1	1	2	1		2	1	2	0	0	348	0	348	0	348	0	348	0	348	0	348	0	348
2	348	40	2	2	2	2	3	3	4	2	2	2			4	1	0	1	acs	67	1	2	2	1	24	4	1	1	1	2		2	2	2	0	0	348	0	348	0	348	0	348	0	348	0	348	0	348
1	84	60	2	2	1	2	2	2	4	1	2	2			10	1	1	1	acs	60	1	2	2	1	18	3.5	1	1	2	2		2	2	1	0	0	348	0	348	0	348	0	348	0	348	0	348	0	348
2	348	60	2	1	1	2	3	1	4	2	2	2			11	2	-1	1	long	66	2	1	2	3	84	3	1	1	1	2		2	1	2	0	0	348	0	348	0	348	0	348	0	348	0	348	0	348
2	348	50	2	1	2	2	3	3	4	2	2	2			15	2	0	1	acs		1	2	2	1	12	3	1	1	2	2		2	2	1	0	0	348	0	348	0	348	0	348	0	348	0	348	0	348
1	99	70	2	1	1	2	3	2	4	2	2	2			18	3	0	1	long	72	2	1	1	3	72	2.5	1	1	1	2		1	1	1	0	0	348	0	348	0	348	0	348	0	348	0	348	0	348
1	98	70	2	1	2	2	1	2	4	2	2	2			19	3	0	1	long	74	2	1	1	2	48	2.75	1	1	1	1		2	1	1	0	0	348	0	348	0	348	0	348	0	348	0	348	0	348
1	146	70	2	2	2	2	1	2	4	2	2	2			19	3	-2	1	acs	58	3	2	2	2	48	3	1	1	1	2		2	1	2	0	0	348	0	348	0	348	0	348	0	348	0	348	0	348
1	92	60	2	2	1	2	3	2	4	2	2	2			23	3	-1	1	long	68	1	2	2	1	30	3	1	1	1	2		1	1	1	0	0	348	0	348	0	348	0	348	0	348	0	348	0	348
1	88	60	1	1	1	2	1	2	4	2	2	2			21	3	1	1	acs	68	1	2	2	1	24	3.5	1	1	1	2		1	1	2	0	0	348	0	348	0	348	0	348	0	348	0	348	0	348
1	90	70	2	1	1	2	2	2	5	2	2	2			46	4	0	1	long	49	3	1	2	2	54	4	1	1	1	1		2	1	2	6M	0	348	0	348	0	348	0	348	0	348	0	348	0	348
1	92	40	2	1	1	2	1	2	4	2	2	2			7	1	0	1	acs	72	1	2	2	1	24	3.5	1	1	1	2		2	1	1	0	0	349	0	349	0	349	0	349	0	349	0	349	0	349
2	349	50	1	1	1	2	3	3	4	2	2	2			16	2	1	1	acs	51	1	2	2	2	36	3	1	1	1	2		2	1	2	0	0	349	0	349	0	349	0	349	0	349	0	349	0	349
2	349	70	2	1	1	2	3	3	4	2	2	2			16	2	0	1	acs	67	2	2	1	1	14	2.5	1	1	1	1		2	1	2	0	0	349	0	349	0	349	0	349	0	349	0	349	0	349
1	90	70	1	2	1	2	1	2	4	2	2	2			19	3	0	1	diabetes	76	1	2	2	1	15	3.5	1	1	2	1		2	1	2	0	0	349	0	349	0	349	0	349	0	349	0	349	0	349
2	349	40	2	2	1	1	1	3	4	2	2	2			5	1	2	2	acs	71.29	2	2	2	2	33	3.5	1	1	2	2		2	1	1	0	0	349	0	349	0	349	0	349	0	349	0	349	0	349
1	76	40	2	2	1	2	1	2	5	2	2	2			9	1	1	1	acs	66	1	2	2	1	24	3	1	1	1	1		2	1	1	0	0	350	0	350	0	350	0	350	0	350	0	350	0	350
2	350	30	2	1	1	2	3	3	4	2	2	2			2	1	0	1	acs	68	1	2	2	1	24	3.5	1	1	1	2		2	1	2	0	0	350	0	350	0	350	0	350	0	350	0	350	0	350
1	121	40	2	1	2	2	3	2	4	2	2	2			6	1	0	1	long	72	2	1	2	2	54	3	1	1	1	1		2	2	2	0	0	350	0	350	0	350	0	350	0	350	0	350	0	350
2	350	50	2	2	1	2	3	3	4	2	2	2			1	1	0	1	acs	58	1	2	2	1	24	3.5	1	1	1	1		2	1	2	0	0	350	0	350	0	350	0	350	0	350	0	350	0	350
2	350	50	2	1	1	2	3	3	4	2	2	2			10	1	1	1	acs	68	1	1	1	2	42	2.75	1	1	1	2		1	1	2	0	0	350	0	350	0	350	0	350	0	350	0	350	0	350
1	91	70	2	1	2	1	1	2	4	2	2	2			14	2	1	1	acs	62.7	1	2	2	1	18	3	1	1	2	2		2	1	2	nnnn_12M	0	350	0	350	0	350	0	350	1	261	1	261	0	350
2	350	70	1	1	1	2	3	3	4	2	2	2			16	2	0	1	diabetes	50	1	2	2	1	24	3	1	1	1	1	1	2	1	2	0	0	350	0	350	0	350	0	350	0	350	0	350	0	350
1	90	40	2	2	2	2	3	2	5	2	2	2			17	2	1	1	acs	60	1	2	2	1	15	3	1	1	2	1		2	1	1	0	0	350	0	350	0	350	0	350	0	350	0	350	0	350
1	91	60	2	2	2	2	3	2	4	2	2	2			17	2	-1	1	acs	66	1	2	2	1	15	3	1	1	2	1		2	1	2	0	0	350	0	350	0	350	0	350	0	350	0	350	0	350
1	92	60	2	1	1	2	3	2	5	2	2	2			20	3	1	1	acs	62	3	2	1	3	54	2.75	1	1	1	1		2	1	2	0	0	350	0	350	0	350	0	350	0	350	0	350	0	350
2	350	70	2	1	1	2	3	3	4	2	2	2			22	3	-1	1	acs	68	1	2	2	1	12	4	1	1	2	2		1	1	1	0	0	350	0	350	0	350	0	350	0	350	0	350	0	350
1	114	40	2	2	1	2	2	2	4	2	2	2			9	1	2	2	long	67	3	1	1	4	102	2.5	1	1	1	1		2	1	2	0	0	350	0	350	0	350	0	350	0	350	0	350	0	350
1	94	40	2	2	1	2	2	2	6	2	2	2			5	1	2	2	acs	60	1	2	2	1	15	4	1	1	2	2		2	1	2	0	0	350	0	350	0	350	0	350	0	350	0	350	0	350
2	350	50	2	2	1	1	3	1	4	1	2	1			4	1	3	2	long	33	2	1	2	2	51	3	1	1	1	2		2	1	2	0	0	350	0	350	0	350	0	350	0	350	0	350	0	350
2	350	40	1	1	1	1	1	3	4	2	2	2			5	1	3	2	acs	59	3	2	2	2	33	3.5	1	1	1	1		1	2	2	0	0	350	0	350	0	350	0	350	0	350	0	350	0	350
1	200	60	1	1	2	1	3	2	4	2	2	2			19	3	3	2	diabetes	70	2	2	1	1	18	2.75	1	1	1	1		2	1	2	0	0	350	0	350	0	350	0	350	0	350	0	350	0	350
1	90	60	1	1	2	2	3	2	4	2	2	2			27	4	1	1	acs	65.6	2	2	1	3	72	2.75	1	1	1	1		2	1	2	0	0	350	0	350	0	350	0	350	0	350	0	350	0	350
1	91	70	2	1	2	1	2	2	5	2	2	2			30	4	2	2	acs	53	2	1	2	1	42	4	1	1	1	1		2	1	2	0	0	350	0	350	0	350	0	350	0	350	0	350	0	350
1	129	40	2	2	2	2	3	2	6	2	2	2			8	1	1	1	acs	51	1	2	2	1	12	3	1	1	1	1		2	1	2	0	0	351	0	351	0	351	0	351	0	351	0	351	0	351
1	90	30	2	2	1	2	3	2	5	2	2	2			10	1	1	1	long	47	1	2	2	1	30	4	1	1	1	1		2	1	2	0	0	351	0	351	0	351	0	351	0	351	0	351	0	351
1	95	60	2	2	2	2	3	2	4	2	2	2			12	2	0	1	acs	67	1	2	2	1	15	3.5	1	1	2	2		2	2	2	0	0	351	0	351	0	351	0	351	0	351	0	351	0	351
2	351	60	2	2	2	2	3	1	5	2	2	2			25	4	1	1	long	45	2	1	2	4	112	3	1	1	1	2		2	1	2	0	0	351	0	351	0	351	0	351	0	351	0	351	0	351
2	352	40	2	2	2	2	3	3	4	2	2	2			3	1	0	1	acs	62	1	2	2	1	18	3.5	1	1	1	1		2	2	2	0	0	352	0	352	0	352	0	352	0	352	0	352	0	352
2	352	80	2	1	1	2	1	3	4	2	2	2			3	1	-2	1	acs	61	1	2	2	1	18	3	1	1	2	1		2	1	1	0	0	352	0	352	0	352	0	352	0	352	0	352	0	352
2	352	60	1	1	1	2	3	3	4	2	2	2			16	2	1	1	acs	75	3	2	1	1	24	2.75	1	1	1	2		1	1	2	0	0	352	0	352	0	352	0	352	0	352	0	352	0	352
1	97	60	2	1	2	2	3	2	4	2	2	2			19	3	-1	1	acs	71	2	2	2	2	27	3.5	1	1	2	2		2	1	1	0	0	352	0	352	0	352	0	352	0	352	0	352	0	352
2	352	50	1	2	1	2	3	3	5	2	2	2			10	1	2	2	acs	32	1	2	2	1	18	3	1	1	1	1		2	1	2	0	0	352	0	352	0	352	0	352	0	352	0	352	0	352
2	352	70	1	2	1	1	2	1	4	2	2	1			23	3	5	2	long	44	3	1	1	3	79	2.75	1	1	2	1		2	1	1	0	0	352	0	352	0	352	0	352	0	352	0	352	0	352
2	352	50	1	1	2	2	3	3	5	2	2	2			25	4	3	2	acs	57	1	2	1	1	18	2.75	1	1	1	1		2	1	2	0	0	352	0	352	0	352	0	352	0	352	0	352	0	352
2	352	60	1	1	1	1	2	1	4	2	2	2			28	4	4	2	long	70	3	2	1	4	72	2.75	1	1	1	2		1	1	1	0	0	352	0	352	0	352	0	352	0	352	0	352	0	352
1	93	60	2	2	1	2	1	2	5	2	2	2			0		0	1	acs	45	2	2	2	1	18	3	1	1	1	1		2	2	2	0	0	353	0	353	0	353	0	353	0	353	0	353	0	353
2	353	50	2	1	1	2	3	3	4	2	2	2			22	3	1	1	acs	73	1	2	1	1	14	2.75	1	1	2	2		2	1	2	0	0	353	0	353	0	353	0	353	0	353	0	353	0	353
1	91	70	2	1	2	1	1	2	4	2	2	2			20	3	1	1	acs	64.59	3	2	2	2	48	3	1	1	2	2		2	1	1	0	0	353	0	353	0	353	0	353	0	353	0	353	0	353
1	170	50	1	1	1	2	3	2	4	2	2	2			6	1	2	2	acs	65	3	2	1	1	24	2.75	1	1	2	2		1	1	2	0	0	353	0	353	0	353	0	353	0	353	0	353	0	353
2	353	70	2	2	2	1	2	3	5	2	2	2			22	3	4	2	acs	65	2	2	1	1	15	2.75	1	1	1	1		2	2	2	0	0	353	0	353	0	353	0	353	0	353	0	353	0	353
1	90	60	2	1	1	2	3	2	4	2	2	2			26	4	-1	1	acs	66	2	2	2	1	24	3	1	1	1	1		2	1	2	0	0	353	0	353	0	353	0	353	0	353	0	353	0	353
2	354	60	2	1	2	2	3	3	4	2	2	2			0		0	1	acs	53	1	2	2	1	15	3.5	1	1	2	2		2	1	1	0	0	354	0	354	0	354	0	354	0	354	0	354	0	354
1	91	50	1	1	1	2	3	2	4	2	2	2			9	1	1	1	acs		2	1	2	2	42	3	1	1	1	2		2	1	1	new 12M	0	354	0	354	0	354	0	354	1	354	1	354	0	354
2	354	50	2	2	2	2	3	3	4	2	2	2			7	1	0	1	acs	63	1	2	2	1	15	3.5	1	1	1	1		2	1	2	0	0	354	0	354	0	354	0	354	0	354	0	354	0	354
2	354	50	2	1	1	2	2	1	4	2	2	2			6	1	1	1	long	66	1	1	2	2	56	3	1	1	2	2		2	1	1	0	0	354	0	354	0	354	0	354	0	354	0	354	0	354
1	91	70	2	1	2	2	2	2	4	2	2	2			12	2	0	1	acs	71	1	2	2	1	24	3	1	1	1	2		1	2	2	12M	0	354	0	354	0	354	0	354	0	354	0	354	0	354
1	69	70	2	1	1	2	1	2	5	2	2	2			23	3	1	1	acs	59	1	2	1	1	30	2.75	1	1	1	1		2	1	1	0	0	354	0	354	0	354	0	354	0	354	0	354	0	354
2	354	70	2	1	2	2	3	3	4	2	2	2			20	3	-1	1	acs	67	1	2	2	1	12	3.5	1	1	2	2		2	1	1	0	0	354	0	354	0	354	0	354	0	354	0	354	0	354
1	90	70	2	1	1	2	3	2	4	2	2	2			20	3	-2	1	acs	76	1	2	2	1	24	3.5	1	1	1	2		1	1	2	0	0	354	0	354	0	354	0	354	0	354	0	354	0	354
1	354	50	1	2	2	2	3	2	4	1	2	2			10	1	2	2	diabetes	51	3	2	2	2	18	3.5	1	1	1	2		2	1	2	0	0	354	0	354	0	354	0	354	0	354	0	354	0	354
1	108	60	2	1	1	2	3	2	5	1	2	2			11	2	3	2	acs	58	1	2	1	1	24	2.75	1	1	1	2		1	1	2	0	0	354	0	354	0	354	0	354	0	354	0	354	0	354
2	354	50	1	2	2	2	3	3	5	1	2	2			22	3	4	2	diabetes	39	2	2	1	2	42	2.75	1	1	2	1		2	2	2	0	0	354	0	354	0	354	0	354	0	354	0	354	0	354
1	91	60	1	2	2	2	3	2	5	2	2	2			37	4	1	1	acs	63	2	2	2	1	18	3	1	1	1	1		2	1	2	0	0	354	0	354	0	354	0	354	0	354	0	354	0	354
2	355	40	2	2	1	2	1	3	4	2	2	2			0		0	1	acs	52	1	2	2	1	18	3.5	1	1	1	1		2	1	2	0	0	355	0	355	0	355	0	355	0	355	0	355	0	355
1	108	60	2	2	1	2	2	2	4	2	2	2			8	1	1	1	acs	49	1	2	2	1	24	3.5	1	1	2	2		2	1	2	0	0	355	0	355	0	355	0	355	0	355	0	355	0	355
2	355	40	1	2	1	2	3	1	4	2	2	2			3	1	1	1	long	66	1	1	2	1	46	3.5	1	1	1	2		2	1	2	0	0	355	0	355	0	355	0	355	0	355	0	355	0	355
2	355	50	2	2	1	2	3	1	4	2	2	2			4	1	1	1	long	66	1	1	1	2	38	2.75	1	1	1	1		2	1	2	0	0	355	0	355	0	355	0	355	0	355	0	355	0	355
2	355	50	2	2	2	2	3	3	4	2	2	2			8	1	0	1	acs	51.5	1	2	2	1	24	3	1	1	1	2		1	1	2	0	0	355	0	355	0	355	0	355	0	355	0	355	0	355
2	355	50	2	1	1	2	2	3	4	2	2	2			10	1	1	1	acs	70	2	2	2	1	18	3.5	1	1	2	1		2	1	2	0	0	355	0	355	0	355	0	355	0	355	0	355	0	355
2	355	60	2	2	2	2	3	3	5	2	2	2			12	2	1	1	acs	63	2	2	2	1	18	3	1	1	1	1		2	1	2	0	0	355	0	355	0	355	0	355	0	355	0	355	0	355
1	91	50	1	2	2	2	3	2	4	2	2	2			11	2	1	1	acs	58	3	1	2	2	58	3	1	1	2	1		2	1	1	0	0	355	0	355	0	355	0	355	0	355	0	355	0	355
2	355	60	2	2	1	2	3	1	4	2	2	2			14	2	0	1	long	60	2	1	1	2	52	2.75	1	1	2	1		2	1	2	0	0	355	0	355	0	355	0	355	0	355	0	355	0	355
1	118	60	2	1	1	2	3	2	4	2	2	2			11	2	0	1	acs	52	1	2	1	1	24	2.5	1	1	1	1		2	1	2	0	0	355	0	355	0	355	0	355	0	355	0	355	0	355
2	355	60	1	1	1	2	1	1	4	2	2	2			13	2	1	1	long	58	1	1	2	2	51	3	1	1	2	2		2	1	2	0	0	355	0	355	0	355	0	355	0	355	0	355	0	355
1	108	50	2	1	1	2	3	2	4	2	2	2			16	2	0	1	long	65	1	1	2	1	30	3	1	1	1	1		1	1	1	0	0	355	0	355	0	355	0	355	0	355	0	355	0	355
1	171	70	2	1	1	2	3	2	4	2	2	2			15	2	-2	1	acs	65	1	2	2	1	15	3	1	1	1	1		2	1	2	0	0	355	0	355	0	355	0	355	0	355	0	355	0	355
1	90	70	2	1	1	2	1	2	5	2	2	2			15	2	-1	1	acs	55	2	2	2	1	18	3	1	1	1	2		1	1	2	0	0	355	0	355	0	355	0	355	0	355	0	355	0	355
2	355	60	2	2	1	2	3	1	5	2	2	2			18	3	1	1	long	41	2	1	1	3	84	2.75	1	1	1	1		2	1	2	0	0	355	0	355	0	355	0	355	0	355	0	355	0	355
2	355	60	1	2	1	2	3	1	4	2	2	2			18	3	1	1	long	80	2	1	1	3	74	2.5	1	1	2	2		2	1	2	0	0	355	0	355	0	355	0	355	0	355	0	355	0	355
2	355	60	2	1	2	2	3	3	6	2	2	2			21	3	0	1	acs	70.6	3	2	2	1	30	3.5	1	1	1	1		2	1	2	0	0	355	0	355	0	355	0	355	0	355	0	355	0	355
2	355	60	1	2	2	2	2	3	4	2	2	2			7	1	3	2	diabetes		2	2	1	2	39	2.75	1	1	1	2	1	1	1	2	0	0	355	0	355	0	355	0	355	0	355	0	355	0	355
2	355	50	1	1	1	2	2	3	4	2	2	2			8	1	2	2	acs	79	1	2	2	1	12	4	1	1	1	2		1	2	2	0	0	355	0	355	0	355	0	355	0	355	0	355	0	355
1	96	60	2	1	2	2	2	2	4	2	2	2			15	2	2	2	long	62	2	2	1	2	48	2.75	1	1	1	2		2	1	1	0	0	355	0	355	0	355	0	355	0	355	0	355	0	355
1	355	70	1	1	1	1	2	2	4	2	2	2			25	4	4	2	long	27	1	1	1	3	75	2.5	1	1	1	2		2	1	1	0	0	355	0	355	0	355	0	355	0	355	0	355	0	355
2	356	40	2	2	1	2	3	1	4	2	2	2			6	1	0	1	long	60	1	1	2	2	33	3.5	1	1	1	2		2	1	2	1M	0	356	0	356	0	356	0	356	0	356	0	356	0	356
2	356	50	2	2	1	2	3	3	4	2	2	2			8	1	0	1	acs	75	1	2	2	1	18	3.5	1	1	1	1		2	1	2	0	0	356	0	356	0	356	0	356	0	356	0	356	0	356
1	111	60	2	1	2	2	2	2	4	2	2	2			10	1	0	1	long	77	3	1	2	3	66	3	1	1	1	2		2	1	1	0	0	356	0	356	0	356	0	356	0	356	0	356	0	356
2	356	50	2	1	2	2	3	1	4	2	2	2			11	2	0	1	long		1	1	2	2	51	3	1	1	1	2		2	1	1	0	0	356	0	356	0	356	0	356	0	356	0	356	0	356
1	102	60	2	1	1	2	3	2	4	2	2	2			13	2	-1	1	acs	64	1	2	2	1	15	3	1	1	2	2		1	1	1	0	0	356	0	356	0	356	0	356	0	356	0	356	0	356
1	92	60	2	2	1	2	2	2	4	2	2	2			13	2	0	1	long	66	1	2	2	1	30	3	1	1	2	2		2	1	2	0	0	356	0	356	0	356	0	356	0	356	0	356	0	356
2	356	60	2	2	2	2	1	3	4	2	2	2			16	2	0	1	acs	75	1	2	2	1	18	3	1	1	1	2		2	2	2	0	0	356	0	356	0	356	0	356	0	356	0	356	0	356
2	356	60	1	1	1	2	2	3	4	2	2	2			18	3	1	1	diabetes	53	1	2	2	1	18	3.5	1	1	2	2		1	1	1	0	0	356	0	356	0	356	0	356	0	356	0	356	0	356
2	356	70	2	2	1	2	2	1	4	2	2	2			20	3	-1	1	long	61	1	2	2	1	28	3	1	1	2	2		2	1	2	0	0	356	0	356	0	356	0	356	0	356	0	356	0	356
1	114	70	1	1	2	1	1	2	4	2	2	2			22	3	1	1	acs	59.9	1	2	2	1	24	3	1	1	1	2		2	1	2	0	0	356	0	356	0	356	0	356	0	356	0	356	0	356
1	98	50	2	1	1	1	3	2	4	2	2	2			4	1	3	2	acs	59.02	1	2	1	2	30	2.5	1	1	2	2		1	1	1	0	0	356	0	356	0	356	0	356	0	356	0	356	0	356
1	71	60	2	2	2	2	3	2	4	2	2	2			26	4	0	1	acs	53	1	2	2	1	18	3.5	1	1	2	2		2	1	1	0	0	356	0	356	0	356	0	356	0	356	0	356	0	356
2	356	70	2	1	2	2	1	3	5	2	2	2			29	4	-1	1	acs	52	1	2	2	1	30	3	1	1	1	1		2	1	2	0	0	356	0	356	0	356	0	356	0	356	0	356	0	356
1	150	60	1	1	1	2	3	2	4	2	2	2			31	4	1	1	diabetes	69	1	2	2	1	18	3.5	1	1	2	2		1	1	2	0	0	356	0	356	0	356	0	356	0	356	0	356	0	356
1	107	50	2	2	2	2	1	2	4	2	2	2			6	1	0	1	acs	43	1	2	2	1	18	3.5	1	1	2	1		2	1	1	0	0	357	0	357	0	357	0	357	0	357	0	357	0	357
1	112	60	2	1	1	2	1	2	4	2	2	2			10	1	0	1	acs	69	1	2	2	1	24	3.5	1	1	1	2		1	1	2	0	0	357	0	357	0	357	0	357	0	357	0	357	0	357
2	357	70	2	1	1	2	2	1	4	2	2	2			11	2	0	1	long	67	2	2	2	2	56	3	1	1	1	2		1	1	2	0	0	357	0	357	0	357	0	357	0	357	0	357	0	357
1	89	60	1	2	1	2	3	2	4	2	2	2			14	2	0	1	long	65	2	2	2	2	48	3.5	1	1	2	1		2	1	2	0	0	357	0	357	0	357	0	357	0	357	0	357	0	357
1	73	60	2	2	1	2	3	2	4	2	2	2			16	2	-1	1	long		2	1	2	2	45	3	1	1	1	2		2	1	1	0	0	357	0	357	0	357	0	357	0	357	0	357	0	357
2	357	50	2	1	1	2	1	3	5	2	2	2			15	2	1	1	acs	59	3	2	2	2	45	3	1	1	1	1		2	1	2	0	0	357	0	357	0	357	0	357	0	357	0	357	0	357
1	117	60	2	1	1	2	2	2	4	2	2	2			17	2	1	1	acs	57	1	2	2	1	18	3.5	1	1	1	2		1	1	2	0	0	357	0	357	0	357	0	357	0	357	0	357	0	357
2	357	70	2	1	1	2	3	3	5	2	2	2			16	2	0	1	acs	57	1	2	2	1	24	3	1	1	1	1		2	1	2	0	0	357	0	357	0	357	0	357	0	357	0	357	0	357
1	97	60	2	1	1	2	3	2	4	2	2	2			23	3	0	1	long	65	1	1	1	2	42	2.75	1	1	2	1		2	1	1	new 12M	0	357	0	357	0	357	0	357	1	355	1	355	0	357
2	357	80	2	2	2	2	1	3	4	2	2	2			18	3	-2	1	acs	68	1	2	2	1	24	4	1	1	2	2		2	1	1	0	0	357	0	357	0	357	0	357	0	357	0	357	0	357
2	357	70	1	1	1	2	3	1	4	2	2	2			19	3	0	1	long	57	2	2	1	1	28	2.75	1	1	2	2		1	1	2	0	0	357	0	357	0	357	0	357	0	357	0	357	0	357
1	99	60	2	2	1	2	2	2	4	2	2	2			20	3	0	1	long	62	1	1	2	2	54	3	1	1	1	1		2	1	2	0	0	357	0	357	0	357	0	357	0	357	0	357	0	357
1	85	60	1	1	1	2	3	2	4	2	2	2			24	3	0	1	diabetes	61	1	2	2	1	15	3.5	1	1	1	1		2	1	2	0	0	357	0	357	0	357	0	357	0	357	0	357	0	357
2	357	50	1	2	2	2	2	3	4	2	2	2			2	1	2	2	diabetes	44	1	2	2	1	15	3.5	1	1	1	1		2	2	2	0	0	357	0	357	0	357	0	357	0	357	0	357	0	357
2	357	50	2	2	1	2	2	3	5	2	2	2			8	1	2	2	acs	57	2	2	2	2	42	3	1	1	1	1		2	1	2	0	0	357	0	357	0	357	0	357	0	357	0	357	0	357
1	96	50	1	1	2	2	1	2	5	2	2	2			10	1	2	2	acs	64	1	2	2	1	24	3	1	1	1	2		1	1	2	0	0	357	0	357	0	357	0	357	0	357	0	357	0	357
2	357	60	2	2	1	1	2	3	4	2	2	2			14	2	2	2	acs	56.4	1	2	2	1	18	4	1	1	1	2		2	1	2	0	0	357	0	357	0	357	0	357	0	357	0	357	0	357
1	91	60	1	1	1	1	2	2	5	1	2	1			13	2	5	2	acs	28	3	2	2	1	24	4	1	1	1	1		2	1	2	0	0	357	0	357	0	357	0	357	0	357	0	357	0	357
1	106	30	1	1	1	2	1	2	4	2	2	2			25	4	1	1	diabetes		2	2	2	1	24	4	1	1	1	2		1	1	1	0	0	357	0	357	0	357	0	357	0	357	0	357	0	357
2	357	60	2	1	1	2	3	1	4	2	2	2			25	4	-1	1	long	68	3	2	2	1	28	3	1	1	1	2		1	1	1	0	0	357	0	357	0	357	0	357	0	357	0	357	0	357
2	357	60	1	1	1	2	3	1	4	2	2	2			44	4	1	1	long	87	2	1	1	2	56	2.75	1	1	1	2		1	1	1	0	0	357	0	357	0	357	0	357	0	357	0	357	0	357
2	357	50	1	2	1	2	3	3	5	2	2	2			26	4	2	2	acs	45	1	2	2	1	18	4	1	1	1	2		2	1	2	0	0	357	0	357	0	357	0	357	0	357	0	357	0	357
2	358	40	2	2	1	2	2	3	4	2	2	2			4	1	1	1	acs	64	1	2	2	1	24	3.5	2	1	1	2		2	1	2	0	0	358	0	358	0	358	0	358	0	358	0	358	0	358
1	86	60	2	2	1	2	3	2	4	2	2	2			9	1	0	1	acs	74	1	2	2	1	24	3	1	1	2	1		2	1	2	0	0	358	0	358	0	358	0	358	0	358	0	358	0	358
1	90	60	2	1	2	2	3	2	4	2	2	2			9	1	0	1	acs	74	1	2	1	1	30	2.75	1	1	2	2		2	1	2	0	0	358	0	358	0	358	0	358	0	358	0	358	0	358
1	100	60	1	1	1	2	2	2	4	2	2	2			10	1	1	1	diabetes	69	1	2	2	1	30	3	1	1	1	1		2	1	1	0	0	358	0	358	0	358	0	358	0	358	0	358	0	358
2	358	60	2	1	1	2	3	3	4	2	2	2			14	2	-1	1	acs	64	1	1	2	1	38	3	1	1	1	2		1	1	2	0	0	358	0	358	0	358	0	358	0	358	0	358	0	358
2	358	60	2	1	1	2	3	3	5	2	2	2			16	2	0	1	acs	53	1	2	2	2	18	3	1	1	1	1		2	2	2	0	0	358	0	358	0	358	0	358	0	358	0	358	0	358
2	358	60	2	2	2	2	3	3	5	2	2	2			15	2	0	1	acs	60	1	1	2	1	30	3	1	1	2	1		2	1	1	0	0	358	0	358	0	358	0	358	0	358	0	358	0	358
2	358	80	2	1	2	2	3	3	4	2	2	2			19	3	-2	1	acs	74	1	2	2	1	15	4	1	1	2	2		2	1	1	0	0	358	0	358	0	358	0	358	0	358	0	358	0	358
1	72	50	2	1	2	2	2	2	5	2	2	2			7	1	2	2	acs	71	1	2	2	1	18	3	1	1	1	2		1	1	2	0	0	358	0	358	0	358	0	358	0	358	0	358	0	358
1	87	50	1	1	1	2	3	2	4	2	2	2			5	1	2	2	diabetes	65	1	2	1	1	14	2.75	1	1	2	2		1	1	2	0	0	358	0	358	0	358	0	358	0	358	0	358	0	358
2	358	50	2	2	1	2	2	1	5	2	2	2			6	1	2	2	long	66	2	2	2	1	23	3	1	1	1	1		2	1	2	0	0	358	0	358	0	358	0	358	0	358	0	358	0	358
2	358	50	2	2	1	2	2	1	5	1	2	1			13	2	4	2	long	50	2	1	1	2	41	2.75	1	1	1	1		2	1	2	0	0	358	0	358	0	358	0	358	0	358	0	358	0	358
1	84	50	2	2	1	2	2	2	5	2	2	2			12	2	2	2	acs	44	2	2	2	2	27	3.5	1	1	1	1		2	1	2	0	0	358	0	358	0	358	0	358	0	358	0	358	0	358
2	358	50	1	1	1	1	3	3	5	2	2	2			13	2	4	2	diabetes	74	3	1	2	3	100	3	1	1	1	2		2	1	2	0	0	358	0	358	0	358	0	358	0	358	0	358	0	358
1	100	50	2	1	1	1	3	2	5	2	2	2			17	2	4	2	acs	74.3	1	2	1	1	18	2.75	1	1	1	2		1	1	1	12M	0	358	0	358	0	358	0	358	0	358	0	358	0	358
2	358	60	2	1	2	2	2	3	4	2	2	2			15	2	2	2	acs	64	3	2	1	1	15	2.75	1	2	1	1		2	1	2	0	0	358	0	358	0	358	0	358	0	358	0	358	0	358
1	91	70	2	2	2	1	3	2	5	2	2	2			17	2	3	2	acs	61	3	2	1	1	24	2.75	1	1	1	1		2	1	2	0	0	358	0	358	0	358	0	358	0	358	0	358	0	358
1	210	50	1	2	2	2	2	2	5	2	2	2			15	2	3	2	acs	47.5	1	2	2	1	18	3	1	1	1	1		2	1	2	0	0	358	0	358	0	358	0	358	0	358	0	358	0	358
1	86	70	1	1	1	2	2	2	4	2	2	2			18	3	2	2	acs	63	1	2	1	1	18	2.5	1	1	2	1		2	1	2	0	0	358	0	358	0	358	0	358	0	358	0	358	0	358
1	86	50	2	2	2	2	3	2	5	2	2	2			20	3	2	2	acs	50	1	2	1	1	18	2.75	1	1	1	2		2	1	2	0	0	358	0	358	0	358	0	358	0	358	0	358	0	358
2	358	70	1	2	2	2	3	3	4	2	2	2			32	4	0	1	acs	56.6	3	1	2	1	38	3	1	1	1	1		2	1	2	0	0	358	0	358	0	358	0	358	0	358	0	358	0	358
2	359	40	1	1	1	2	3	3	5	2	2	2			0		2	2	acs	45	1	2	2	1	30	3	1	1	1	1		2	1	2	0	0	359	0	359	0	359	0	359	0	359	0	359	0	359
2	359	50	2	1	2	2	2	3	4	2	2	2			9	1	1	1	acs	42	2	2	2	2	33	3	1	1	2	2		2	2	2	0	0	359	0	359	0	359	0	359	0	359	0	359	0	359
1	87	60	2	2	2	2	3	2	4	2	2	2			7	1	0	1	acs	66	1	2	2	1	18	3.5	1	1	1	2		2	1	2	0	0	359	0	359	0	359	0	359	0	359	0	359	0	359
2	359	70	2	1	2	2	3	3	4	1	2	2			9	1	0	1	acs	64.5	1	2	2	1	12	3.5	1	1	2	1		2	1	2	0	0	359	0	359	0	359	0	359	0	359	0	359	0	359
2	359	60	1	1	1	2	3	3	4	2	2	2			14	2	1	1	diabetes	66	1	2	1	1	24	2.75	1	1	1	2		2	1	1	0	0	359	0	359	0	359	0	359	0	359	0	359	0	359
1	110	60	2	2	1	2	2	2	4	2	2	2			12	2	1	1	acs	66	1	2	2	1	15	3	1	1	1	1		2	1	2	0	0	359	0	359	0	359	0	359	0	359	0	359	0	359
2	359	50	2	1	2	2	1	3	4	2	2	2			14	2	0	1	acs	74	1	2	2	1	30	4	1	1	1	2		1	1	2	0	0	359	0	359	0	359	0	359	0	359	0	359	0	359
1	90	60	2	1	1	2	3	2	5	2	2	2			15	2	0	1	acs	56	1	2	2	1	12	4	1	1	1	2		2	1	1	0	0	359	0	359	0	359	0	359	0	359	0	359	0	359
2	359	60	2	1	1	2	2	3	5	2	2	2			19	3	1	1	acs	58	1	2	2	1	15	3	1	1	1	1		2	1	2	0	0	359	0	359	0	359	0	359	0	359	0	359	0	359
1	151	50	1	1	1	2	2	2	4	2	2	2			6	1	2	2	diabetes	73	1	2	2	1	24	3	1	1	2	2		2	1	1	0	0	359	0	359	0	359	0	359	0	359	0	359	0	359
2	359	60	2	2	1	2	3	3	5	2	2	2			26	4	2	2	acs		3	2	1	2	42	2.75	1	1	1	2		1	1	1	0	0	359	0	359	0	359	0	359	0	359	0	359	0	359
2	360	30	2	1	2	2	2	1	4	2	2	2			8	1	1	1	long	55	3	1	2	4	89	3	1	1	1	1		2	1	2	0	0	360	0	360	0	360	0	360	0	360	0	360	0	360
2	360	50	2	2	2	2	3	3	4	2	2	2			8	1	0	1	acs		1	2	2	1	24	3.5	1	1	2	2		2	1	2	0	0	360	0	360	0	360	0	360	0	360	0	360	0	360
1	113	60	2	2	1	2	3	2	4	2	2	2			8	1	1	1	acs	71	2	2	1	1	14	2.75	1	1	1	2		2	1	2	0	0	360	0	360	0	360	0	360	0	360	0	360	0	360
2	360	50	2	2	2	2	3	3	5	2	2	2			14	2	1	1	acs	47	1	2	2	1	18	3.5	1	1	1	1		2	1	2	0	0	360	0	360	0	360	0	360	0	360	0	360	0	360
1	90	60	2	1	2	2	3	2	4	2	2	2			14	2	0	1	acs	61.9	3	2	2	1	18	3.5	1	1	1	1		2	2	2	0	0	360	0	360	0	360	0	360	0	360	0	360	0	360
1	92	70	1	1	1	2	3	2	4	2	2	2			15	2	1	1	acs	75	1	2	1	2	28	2.75	1	1	1	2		2	1	2	0	0	360	0	360	0	360	0	360	0	360	0	360	0	360
2	360	70	2	2	2	2	3	3	6	2	2	2			24	3	-1	1	acs	54	1	2	2	1	15	3.5	1	1	1	1		2	1	2	0	0	360	0	360	0	360	0	360	0	360	0	360	0	360
1	121	70	2	2	1	2	3	2	5	2	2	2			23	3	0	1	acs	49.2	2	2	2	2	24	3	1	1	1	1		2	1	2	0	0	360	0	360	0	360	0	360	0	360	0	360	0	360
1	87	70	1	1	2	2	1	2	4	1	2	1			20	3	1	1	acs	60	2	2	2	1	24	3.5	1	1	1	2		1	2	2	0	0	360	0	360	0	360	0	360	0	360	0	360	0	360
1	90	40	2	2	2	2	2	2	5	2	2	2			5	1	2	2	acs	45	1	2	2	1	24	3.5	1	1	1	1		2	1	2	12M	0	360	0	360	0	360	0	360	1	332	1	332	0	360
2	360	60	2	1	1	2	2	3	5	2	2	2			13	2	2	2	acs	61.6	1	2	2	1	24	3	1	1	2	2		2	1	1	0	0	360	0	360	0	360	0	360	0	360	0	360	0	360
1	90	50	1	1	1	2	2	2	4	2	2	2			13	2	2	2	diabetes	58	2	2	2	2	48	3.5	1	1	1	1		1	1	1	0	0	360	0	360	0	360	0	360	0	360	0	360	0	360
1	91	60	2	1	1	2	2	2	4	2	2	2			14	2	2	2	acs	75	1	2	1	1	14	2.75	1	1	2	2		1	1	1	0	0	360	0	360	0	360	0	360	0	360	0	360	0	360
1	90	60	1	1	2	2	2	2	4	2	2	2			13	2	2	2	acs	68	1	2	2	1	15	4	1	1	2	2		1	1	2	0	0	360	0	360	0	360	0	360	0	360	0	360	0	360
1	120	50	1	1	1	2	3	2	4	2	2	2			17	2	2	2	diabetes		1	1	1	4	66	2.75	1	1	2	2		1	1	1	0	0	360	0	360	0	360	0	360	0	360	0	360	0	360
1	93	60	1	1	2	1	2	2	4	2	2	2			21	3	4	2	long	70	3	2	1	2	48	2.75	1	1	1	1		2	2	2	0	0	360	0	360	0	360	0	360	0	360	0	360	0	360
1	92	50	2	1	1	2	2	2	4	2	2	2			3	1	1	1	acs	65	2	2	2	1	18	3.5	1	1	1	2		1	1	1	0	0	361	0	361	0	361	0	361	0	361	0	361	0	361
2	361	60	2	1	1	2	3	3	4	2	2	2			9	1	0	1	acs	70	1	2	2	1	24	3.5	1	1	1	2		2	1	1	0	0	361	0	361	0	361	0	361	0	361	0	361	0	361
1	90	40	2	1	1	2	2	2	4	2	2	2			2	1	1	1	acs	49	1	2	2	1	24	3.5	1	1	1	2		1	1	2	0	0	361	0	361	0	361	0	361	0	361	0	361	0	361
1	96	60	2	1	2	2	3	2	4	2	2	2			13	2	-1	1	long	70	1	1	2	2	42	3.5	1	1	1	2		2	1	2	0	0	361	0	361	0	361	0	361	0	361	0	361	0	361
1	90	50	2	1	2	2	3	2	4	2	2	2			11	2	0	1	acs		1	2	2	1	18	3.5	1	1	1	2		2	2	2	0	0	361	0	361	0	361	0	361	0	361	0	361	0	361
2	361	70	2	1	2	2	3	3	4	2	2	2			18	3	-1	1	acs	66	2	2	1	1	24	2.75	1	1	1	2		2	2	2	0	0	361	0	361	0	361	0	361	0	361	0	361	0	361
1	91	70	2	1	1	2	3	2	4	2	2	2			20	3	0	1	long		2	1	1	3	30	2.75	1	1	1	2		2	1	1	0	0	361	0	361	0	361	0	361	0	361	0	361	0	361
2	361	60	2	2	1	2	2	3	5	2	2	2			9	1	2	2	acs	51	2	2	2	2	42	3.5	1	1	1	2		1	1	2	0	0	361	0	361	0	361	0	361	0	361	0	361	0	361
1	92	50	1	1	1	2	1	2	6	2	2	2			10	1	2	2	acs	48	2	2	2	1	15	3	1	1	1	1		2	1	2	12M	0	361	0	361	0	361	0	361	0	361	0	361	0	361
1	108	50	1	2	2	2	1	2	5	2	2	2			12	2	3	2	diabetes	74.7	2	2	1	1	24	2.75	1	1	1	2		2	1	2	0	0	361	0	361	0	361	0	361	0	361	0	361	0	361
2	361	70	2	2	2	2	3	3	5	2	2	2			26	4	1	1	acs	44	1	2	1	2	38	2.5	1	1	1	2		2	1	2	0	0	361	0	361	0	361	0	361	0	361	0	361	0	361
1	99	70	2	2	1	2	3	2	4	2	2	2			28	4	-1	1	acs	58	2	2	2	1	15	3.5	1	1	1	2		2	1	2	0	0	361	0	361	0	361	0	361	0	361	0	361	0	361
2	361	70	2	2	2	2	1	1	6	2	2	2			31	4	-1	1	long	49	1	2	2	1	33	3.5	1	1	1	1		2	1	2	0	0	361	0	361	0	361	0	361	0	361	0	361	0	361
1	109	60	2	2	2	2	3	2	4	2	2	2			0		-1	1	acs	79	1	2	2	1	18	3.5	1	1	2	2		1	1	2	0	0	362	0	362	0	362	0	362	0	362	0	362	0	362
1	85	50	2	1	1	2	3	2	4	2	2	2			7	1	0	1	acs	61	1	2	2	1	24	4	1	1	1	2		1	1	2	0	0	362	0	362	0	362	0	362	0	362	0	362	0	362
2	362	50	1	1	1	2	3	3	4	2	2	2			6	1	1	1	diabetes	79	1	2	2	1	18	3	1	1	1	2		1	1	2	0	0	362	0	362	0	362	0	362	0	362	0	362	0	362
2	362	50	2	2	1	2	2	3	4	2	2	2			6	1	1	1	acs	60	1	2	2	1	24	4	1	1	2	2		1	1	2	12M	0	362	0	362	0	362	0	362	0	362	0	362	0	362
2	362	50	2	2	2	2	2	3	4	2	2	2			3	1	1	1	acs	66	1	2	2	1	24	3.5	1	1	2	2		2	1	2	3M	0	362	0	362	0	362	0	362	0	362	0	362	0	362
2	362	60	2	1	1	2	2	3	4	2	2	2			7	1	0	1	acs	60	1	2	2	1	24	3	1	1	1	2		1	2	1	0	0	362	0	362	0	362	0	362	0	362	0	362	0	362
1	91	50	2	1	1	2	3	2	4	2	2	2			14	2	1	1	long	75	1	2	1	1	30	2.75	1	1	1	2		2	2	2	0	0	362	0	362	0	362	0	362	0	362	0	362	0	362
2	362	60	2	2	1	2	1	3	4	2	2	2			14	2	-1	1	acs	67	3	2	2	2	33	3	1	1	1	1		2	1	2	0	0	362	0	362	0	362	0	362	0	362	0	362	0	362
2	362	50	1	1	1	2	1	3	4	2	2	2			13	2	1	1	acs		1	2	2	2	33	3.5	1	1	2	1		2	1	2	0	0	362	0	362	0	362	0	362	0	362	0	362	0	362
1	90	70	1	1	1	2	3	2	4	2	2	2			11	2	1	1	diabetes		2	2	1	1	18	2.75	1	1	2	2		2	1	2	0	0	362	0	362	0	362	0	362	0	362	0	362	0	362
1	96	50	1	2	1	2	3	2	4	2	2	2			18	3	1	1	diabetes	68	1	2	2	1	12	3	1	1	1	2		2	2	1	0	0	362	0	362	0	362	0	362	0	362	0	362	0	362
2	362	70	2	1	2	2	1	3	4	2	2	2			19	3	-1	1	acs	60	1	2	2	2	36	3.5	1	1	2	1		2	1	2	0	0	362	0	362	0	362	0	362	0	362	0	362	0	362
1	102	60	2	2	2	2	3	2	4	2	2	2			22	3	-1	1	acs	56	3	2	2	2	33	3.5	1	1	1	2		2	1	2	0	0	362	0	362	0	362	0	362	0	362	0	362	0	362
1	85	60	2	2	2	2	2	2	6	2	2	2			22	3	1	1	acs	32	1	2	2	1	24	3.5	1	1	1	1		2	1	2	12M	0	362	0	362	0	362	0	362	0	362	0	362	0	362
2	362	50	1	1	1	2	2	3	4	2	2	2			4	1	2	2	acs	64	2	2	2	1	45	3	1	1	1	1		1	1	2	nnnn_12M	0	362	0	362	0	362	0	362	1	362	1	362	0	362
1	92	60	1	2	2	2	1	2	4	2	2	2			6	1	2	2	long	68	2	1	1	3	84	2.75	1	1	1	2		2	1	1	0	0	362	0	362	0	362	0	362	0	362	0	362	0	362
2	362	60	2	2	2	2	2	3	5	2	2	2			9	1	3	2	acs	65	1	2	1	1	18	2.75	1	1	1	2		1	1	2	0	0	362	0	362	0	362	0	362	0	362	0	362	0	362
2	362	50	2	1	1	1	1	3	4	2	2	2			8	1	2	2	acs	74	3	2	2	1	24	3.5	1	1	1	1		2	1	2	0	0	362	0	362	0	362	0	362	0	362	0	362	0	362
1	93	50	2	1	1	2	2	2	6	2	2	2			7	1	3	2	acs	68	1	2	1	2	42	2.75	1	1	2	1		2	1	2	0	0	362	0	362	0	362	0	362	0	362	0	362	0	362
2	362	50	1	1	2	2	3	1	4	2	2	2			13	2	2	2	long	78	1	1	1	2	56	2.75	1	1	2	1		2	1	1	0	0	362	0	362	0	362	0	362	0	362	0	362	0	362
1	104	60	2	2	1	2	2	2	5	2	2	2			13	2	2	2	acs	63	2	2	2	2	36	3.5	1	1	1	1		2	1	2	0	0	362	0	362	0	362	0	362	0	362	0	362	0	362
1	97	60	2	1	1	2	2	2	4	2	2	2			11	2	2	2	acs	65	3	2	1	2	33	2.75	1	1	1	2		1	1	2	0	0	362	0	362	0	362	0	362	0	362	0	362	0	362
2	362	70	1	1	2	2	3	1	4	2	2	2			39	4	1	1	long	42	3	1	1	3	69	2.5	1	1	1	1		2	1	1	0	0	362	0	362	0	362	0	362	0	362	0	362	0	362
2	363	40	1	2	2	1	2	1	5	2	2	2			0		5	2	long	46	2	1	2	3	71	3	1	1	1	1		2	2	1	0	0	363	0	363	0	363	0	363	0	363	0	363	0	363
1	95	50	2	2	1	2	1	2	4	2	2	2			8	1	0	1	acs	55	2	2	2	2	36	3	1	1	2	1		2	1	1	0	0	363	0	363	0	363	0	363	0	363	0	363	0	363
2	363	60	2	1	1	2	1	3	4	2	2	2			8	1	-1	1	acs	51	1	2	2	1	15	3	1	1	1	1		2	1	2	0	0	363	0	363	0	363	0	363	0	363	0	363	0	363
1	92	70	2	1	1	2	3	2	4	2	2	2			15	2	-1	1	acs	66	1	2	2	1	24	4	1	1	1	2		1	1	2	0	0	363	0	363	0	363	0	363	0	363	0	363	0	363
1	110	40	1	2	1	2	3	2	5	2	2	2			5	1	3	2	long	40	3	1	1	4	84	2.75	1	1	1	1		2	1	2	0	0	363	0	363	0	363	0	363	0	363	0	363	0	363
2	363	40	2	2	1	2	2	3	5	2	2	2			6	1	2	2	acs	60	1	2	2	1	15	3	1	1	2	2		2	1	2	0	0	363	0	363	0	363	0	363	0	363	0	363	0	363
1	91	50	1	1	1	1	2	2	4	2	2	2			7	1	4	2	long	76	1	2	2	1	24	3.5	2	2	2	2		2	1	2	0	0	363	0	363	0	363	0	363	0	363	0	363	0	363
2	363	50	2	2	1	2	2	3	5	2	2	2			10	1	2	2	acs	48	1	2	2	1	18	3	1	1	1	1		2	1	2	0	0	363	0	363	0	363	0	363	0	363	0	363	0	363
2	363	40	2	2	1	2	2	3	4	2	2	2			13	2	2	2	acs	64	1	2	1	1	18	2.75	1	1	1	2		2	1	2	0	0	363	0	363	0	363	0	363	0	363	0	363	0	363
1	91	60	1	1	2	1	3	2	4	2	2	2			14	2	2	2	long	65	2	2	2	1	30	3.5	1	1	1	2		1	1	1	0	0	363	0	363	0	363	0	363	0	363	0	363	0	363
2	363	50	2	2	1	1	3	3	5	2	2	2			13	2	3	2	acs	72	2	2	2	1	24	3.5	1	1	1	1		2	1	2	0	0	363	0	363	0	363	0	363	0	363	0	363	0	363
1	90	50	2	1	1	2	2	2	5	2	2	2			16	2	2	2	acs	58	1	2	2	1	12	3.5	1	1	2	2		2	1	1	0	0	363	0	363	0	363	0	363	0	363	0	363	0	363
1	87	60	1	1	1	2	1	2	5	2	2	2			15	2	2	2	acs	44	1	1	1	2	32	2.75	1	1	1	1		2	1	2	0	0	363	0	363	0	363	0	363	0	363	0	363	0	363
1	91	50	2	2	2	1	3	2	4	2	2	2			19	3	2	2	acs	66.93	1	2	2	1	30	3	1	2	2	1		2	1	2	0	0	363	0	363	0	363	0	363	0	363	0	363	0	363
1	185	50	2	2	2	1	2	2	5	2	2	2			22	3	4	2	acs	48.1	1	2	2	1	24	3	1	1	2	2		2	1	1	0	0	363	0	363	0	363	0	363	0	363	0	363	0	363
2	363	70	1	1	2	2	3	3	4	2	2	2			40	4	1	1	diabetes	63	3	2	1	1	30	2.5	1	1	1	1		2	1	1	0	0	363	0	363	0	363	0	363	0	363	0	363	0	363
1	90	70	2	1	2	2	1	2	4	2	2	2			25	4	-2	1	long	64	1	1	2	2	54	3	1	1	1	2		2	1	2	0	0	363	0	363	0	363	0	363	0	363	0	363	0	363
2	364	60	2	1	1	2	3	1	4	2	2	2			0		1	1	long		1	2	1	1	28	2.5	1	1	2	2		2	1	2	0	0	364	0	364	0	364	0	364	0	364	0	364	0	364
1	104	50	2	2	1	2	3	2	4	2	2	2			9	1	0	1	long	65	1	2	2	1	30	3	1	1	1	2		2	1	2	0	0	364	0	364	0	364	0	364	0	364	0	364	0	364
1	106	40	2	1	2	2	3	2	4	2	2	2			5	1	0	1	acs	73	1	2	2	1	18	3	1	1	1	2		2	2	1	0	0	364	0	364	0	364	0	364	0	364	0	364	0	364
1	88	50	2	1	1	2	3	2	4	2	2	2			9	1	0	1	acs	68	1	2	2	1	24	3	1	1	2	2		1	1	1	0	0	364	0	364	0	364	0	364	0	364	0	364	0	364
1	110	50	2	1	1	2	3	2	4	2	2	2			1	1	1	1	acs	69	3	2	1	2	42	2.75	1	1	1	2		2	1	2	0	0	364	0	364	0	364	0	364	0	364	0	364	0	364
1	120	50	2	1	1	2	3	2	5	2	2	2			8	1	1	1	acs	46	1	2	2	1	30	3	1	1	1	2		1	1	2	0	0	364	0	364	0	364	0	364	0	364	0	364	0	364
2	364	50	2	2	2	2	3	3	4	2	2	2			9	1	0	1	acs	73	1	2	2	1	24	3	1	1	1	2		2	1	1	0	0	364	0	364	0	364	0	364	0	364	0	364	0	364
1	93	50	2	2	1	2	2	2	4	2	2	2			5	1	1	1	long	72	1	1	2	2	33	3	1	1	2	2		2	1	1	0	0	364	0	364	0	364	0	364	0	364	0	364	0	364
1	93	50	2	1	1	2	1	2	4	2	2	2			6	1	0	1	acs	70	1	2	2	1	15	3.5	1	1	2	2		1	1	2	0	0	364	0	364	0	364	0	364	0	364	0	364	0	364
1	93	50	2	1	1	2	1	2	4	2	2	2			4	1	0	1	acs	67	1	2	2	1	24	4	1	1	2	2		2	1	1	0	0	364	0	364	0	364	0	364	0	364	0	364	0	364
2	364	50	2	1	2	2	1	1	4	2	2	2			7	1	0	1	long	66	2	1	2	3	74	3	1	1	2	1		2	1	1	0	0	364	0	364	0	364	0	364	0	364	0	364	0	364
1	95	40	2	1	2	2	3	2	4	2	2	2			7	1	0	1	long	53	2	1	2	4	114	3	1	1	1	2		2	1	2	0	0	364	0	364	0	364	0	364	0	364	0	364	0	364
1	85	40	2	2	1	2	2	2	4	2	2	2			10	1	1	1	long	62	2	1	2	3	63	3.5	1	1	1	2		2	1	2	0	0	364	0	364	0	364	0	364	0	364	0	364	0	364
1	91	60	2	2	2	2	3	2	5	2	2	2			17	2	1	1	acs	45	1	2	2	1	24	3.5	1	1	1	1		2	1	2	n_new_12M	0	364	0	364	0	364	0	364	1	364	0	364	0	364
2	364	60	2	1	1	2	1	3	4	2	2	2			16	2	0	1	acs	71	1	2	2	1	18	3	1	1	1	2		1	1	2	n_new_12M	0	364	0	364	0	364	0	364	1	230	0	364	0	364
2	364	60	1	1	2	2	3	3	4	2	2	2			12	2	1	1	acs	60	1	2	2	1	12	3	1	1	1	2		2	1	2	0	0	364	0	364	0	364	0	364	0	364	0	364	0	364
1	93	70	2	1	2	2	3	2	4	2	2	2			14	2	0	1	long	60	1	2	1	1	30	2.75	1	1	1	2		1	1	1	0	0	364	0	364	0	364	0	364	0	364	0	364	0	364
2	364	50	1	1	1	2	1	3	4	2	2	2			11	2	1	1	diabetes	67	1	2	2	1	18	3	1	1	1	2		2	2	2	0	0	364	0	364	0	364	0	364	0	364	0	364	0	364
1	91	70	2	1	2	2	1	2	5	2	2	2			11	2	0	1	acs	70	3	2	2	1	18	3.5	1	1	1	2		1	1	2	0	0	364	0	364	0	364	0	364	0	364	0	364	0	364
2	364	60	1	1	1	2	1	3	4	2	2	2			13	2	1	1	acs	71	1	2	2	1	24	4	1	1	1	1		2	1	2	0	0	364	0	364	0	364	0	364	0	364	0	364	0	364
1	108	60	1	2	1	2	3	2	4	2	2	2			16	2	1	1	diabetes	68	1	2	2	1	12	3	1	1	1	2		1	1	1	0	0	364	0	364	0	364	0	364	0	364	0	364	0	364
2	364	60	2	2	2	2	3	3	5	2	2	2			16	2	0	1	acs	48	1	1	2	2	42	3.5	1	1	1	2		2	1	2	0	0	364	0	364	0	364	0	364	0	364	0	364	0	364
2	364	60	2	2	1	2	3	1	4	2	2	2			17	2	-1	1	long	62	1	1	2	3	69	3	1	1	1	2		1	1	2	0	0	364	0	364	0	364	0	364	0	364	0	364	0	364
1	90	70	2	1	1	2	3	2	4	2	2	2			17	2	-1	1	long	62	2	2	1	1	30	2.75	1	1	1	2		2	1	2	0	0	364	0	364	0	364	0	364	0	364	0	364	0	364
2	364	70	1	1	1	2	1	3	5	1	2	2			16	2	1	1	acs	50	1	2	2	1	15	3	1	1	1	2		2	1	2	0	0	364	0	364	0	364	0	364	0	364	0	364	0	364
2	364	60	1	1	2	2	3	3	4	2	2	2			19	3	1	1	diabetes	45	3	2	1	1	66	2.75	1	1	1	2		2	1	2	0	0	364	0	364	0	364	0	364	0	364	0	364	0	364
1	93	60	2	1	1	2	3	2	5	2	2	2			22	3	1	1	acs	78	3	2	1	3	61	2.75	1	1	1	1		2	1	2	0	0	364	0	364	0	364	0	364	0	364	0	364	0	364
2	364	70	1	1	2	2	1	3	4	2	2	2			21	3	1	1	diabetes	72	1	1	1	2	38	2.75	1	1	1	2		1	1	2	0	0	364	0	364	0	364	0	364	0	364	0	364	0	364
1	91	70	2	1	2	2	3	2	4	2	2	2			22	3	0	1	acs	56	1	2	1	1	14	2.75	1	1	1	2		2	1	2	0	0	364	0	364	0	364	0	364	0	364	0	364	0	364
1	90	60	1	1	1	2	1	2	4	2	2	2			20	3	0	1	diabetes	72	1	2	2	2	33	4	1	1	1	2		1	1	1	0	0	364	0	364	0	364	0	364	0	364	0	364	0	364
2	364	50	1	2	2	2	3	1	4	2	2	2			7	1	2	2	long	74	1	1	1	2	46	2.75	1	1	1	2		2	1	2	0	0	364	0	364	0	364	0	364	0	364	0	364	0	364
2	364	50	2	1	1	2	3	3	5	2	2	2			6	1	2	2	acs	59	2	2	1	2	45	2.75	1	1	2	1		2	1	2	0	0	364	0	364	0	364	0	364	0	364	0	364	0	364
1	90	50	1	1	2	2	2	2	4	2	2	2			9	1	2	2	acs	76	2	2	2	1	18	3	1	1	1	1		2	1	2	0	0	364	0	364	0	364	0	364	0	364	0	364	0	364
2	364	50	2	1	1	1	3	1	4	2	2	2			5	1	3	2	long	79	3	1	1	4	87	2.5	1	1	1	1		2	2	1	0	0	364	0	364	0	364	0	364	0	364	0	364	0	364
2	364	40	2	2	1	1	2	1	5	2	2	2			3	1	4	2	long	60	2	2	2	2	43	3	1	1	1	1		2	1	2	0	0	364	0	364	0	364	0	364	0	364	0	364	0	364
2	364	60	1	1	2	1	1	3	4	2	2	2			8	1	3	2	diabetes	72	2	2	1	1	24	2.75	1	1	1	1		2	1	2	0	0	364	0	364	0	364	0	364	0	364	0	364	0	364
1	102	40	2	2	2	1	2	2	4	2	2	2			2	1	3	2	acs	75	2	2	2	3	78	3	2	1	1	1		2	1	2	0	0	364	0	364	0	364	0	364	0	364	0	364	0	364
1	91	50	2	1	1	1	2	2	5	2	2	2			2	1	4	2	acs	73	2	2	2	1	18	3.5	1	1	1	2		2	1	2	0	0	364	0	364	0	364	0	364	0	364	0	364	0	364
1	108	60	2	1	1	1	2	2	5	2	2	2			14	2	3	2	acs	47.5	3	2	2	1	24	3.5	1	1	1	1		2	1	2	0	0	364	0	364	0	364	0	364	0	364	0	364	0	364
2	364	70	1	2	1	1	1	3	4	2	2	2			12	2	3	2	diabetes	75	3	2	1	2	44	2.75	1	1	1	1		2	1	2	0	0	364	0	364	0	364	0	364	0	364	0	364	0	364
2	364	50	2	2	1	2	3	1	5	2	2	2			15	2	2	2	long	64	2	1	1	3	59	2.75	1	1	2	1		2	1	2	0	0	364	0	364	0	364	0	364	0	364	0	364	0	364
2	364	70	2	1	1	2	3	1	4	2	1	2			25	4	-1	1	long	75	3	1	1	2	41	2.75	1	1	1	2		1	1	1	0	0	364	0	364	0	364	0	364	0	364	0	364	0	364
1	92	70	1	1	2	2	3	2	6	2	2	2			34	4	0	1	acs	43	1	2	2	2	54	3	1	1	1	2		1	1	2	0	0	364	0	364	0	364	0	364	0	364	0	364	0	364
1	105	70	1	2	1	2	3	2	5	2	2	2			28	4	0	1	acs	54	1	2	2	2	42	3	1	1	1	2		1	1	2	0	0	364	0	364	0	364	0	364	0	364	0	364	0	364
2	364	70	2	2	2	2	3	3	4	2	2	2			27	4	-2	1	acs	58	2	2	2	2	43	3	1	1	1	2		1	1	2	0	0	364	0	364	0	364	0	364	0	364	0	364	0	364
2	364	60	2	2	1	2	3	3	4	1	2	2			26	4	1	1	acs	66	1	2	1	1	18	2.75	1	1	1	2		2	1	2	0	0	364	0	364	0	364	0	364	0	364	0	364	0	364
1	91	60	1	1	1	1	3	2	4	2	2	2			31	4	2	2	acs	61	2	2	2	1	15	3.5	1	1	1	1		2	1	2	0	0	364	0	364	0	364	0	364	0	364	0	364	0	364
1	91	50	2	2	2	1	1	2	4	2	2	2			26	4	2	2	acs		1	2	2	1	24	3	1	1	1	1		2	1	2	0	0	364	0	364	0	364	0	364	0	364	0	364	0	364
2	365	60	1	1	1	2	3	3	4	1	2	1			0		2	2	acs	46	1	1	2	2	42	3.5	1	1	1	1		2	1	2	0	0	365	0	365	0	365	0	365	0	365	0	365	0	365
1	95	50	2	2	1	2	3	2	4	2	2	2			9	1	1	1	long	57	1	2	1	1	30	2.75	1	1	1	2		2	1	2	0	0	365	0	365	0	365	0	365	0	365	0	365	0	365
2	365	40	2	2	1	2	3	1	5	2	2	2			3	1	1	1	long	54	2	1	2	2	56	3.5	1	1	1	1		2	1	2	0	0	365	0	365	0	365	0	365	0	365	0	365	0	365
2	365	50	2	1	1	2	2	3	4	2	2	2			8	1	1	1	acs	73	1	2	2	1	18	4	1	1	1	1		2	1	1	0	0	365	0	365	0	365	0	365	0	365	0	365	0	365
2	365	40	2	1	1	2	3	1	4	2	2	2			9	1	0	1	long	73	2	2	2	2	43	3.5	1	1	1	2		2	1	2	0	0	365	0	365	0	365	0	365	0	365	0	365	0	365
2	365	40	1	1	1	2	3	1	4	2	2	2			7	1	1	1	long	61	1	1	2	1	28	3.5	1	1	2	2		1	1	1	0	0	365	0	365	0	365	0	365	0	365	0	365	0	365
1	93	50	2	1	1	2	2	2	4	2	2	2			6	1	1	1	acs	63	2	2	2	1	15	3.5	1	1	1	2		2	1	2	0	0	365	0	365	0	365	0	365	0	365	0	365	0	365
1	94	50	2	1	1	2	2	2	4	2	2	2			9	1	1	1	acs	68	1	2	2	1	24	3	1	1	2	2		2	2	2	0	0	365	0	365	0	365	0	365	0	365	0	365	0	365
1	87	60	2	2	1	2	3	2	4	2	2	2			8	1	0	1	acs	73	1	2	2	1	24	3.5	1	1	1	2		2	2	2	0	0	365	0	365	0	365	0	365	0	365	0	365	0	365
1	94	60	2	1	1	2	3	2	4	2	2	2			14	2	0	1	long		2	2	1	2	42	2.75	1	1	1	1		2	1	2	0	0	365	0	365	0	365	0	365	0	365	0	365	0	365
2	365	60	2	1	1	2	3	1	4	2	2	2			13	2	-1	1	long	75	1	1	2	2	56	3	1	1	2	2		2	1	1	0	0	365	0	365	0	365	0	365	0	365	0	365	0	365
2	365	50	2	1	1	2	3	3	5	2	2	2			13	2	1	1	acs	55	1	2	2	1	15	3.5	1	1	1	1		2	1	2	0	0	365	0	365	0	365	0	365	0	365	0	365	0	365
1	90	50	2	1	1	2	1	2	4	2	2	2			11	2	0	1	long	75	1	2	2	1	30	3.5	1	1	1	1		2	1	2	0	0	365	0	365	0	365	0	365	0	365	0	365	0	365
2	365	70	2	2	2	2	3	1	4	2	2	2			11	2	-1	1	long	66	1	1	2	2	46	3	1	1	2	1		2	2	2	0	0	365	0	365	0	365	0	365	0	365	0	365	0	365
2	365	70	1	1	2	2	2	3	4	2	2	2			17	2	1	1	acs	73	2	2	2	1	30	4	1	1	1	2		2	1	2	0	0	365	0	365	0	365	0	365	0	365	0	365	0	365
2	365	70	2	2	2	2	2	3	5	2	2	2			17	2	1	1	acs	61	1	2	2	2	36	3	1	1	1	1		2	1	2	0	0	365	0	365	0	365	0	365	0	365	0	365	0	365
2	365	60	2	1	2	2	3	3	4	2	2	2			15	2	-1	1	acs	66	1	2	2	1	24	3	1	1	2	2		2	2	1	0	0	365	0	365	0	365	0	365	0	365	0	365	0	365
2	365	70	2	2	2	2	3	3	4	2	2	2			15	2	0	1	acs		1	2	1	1	14	2.75	1	1	2	1		2	1	2	0	0	365	0	365	0	365	0	365	0	365	0	365	0	365
1	90	70	2	2	1	2	1	2	5	2	2	2			17	2	-1	1	acs	62	1	2	2	1	18	3	1	1	1	2		1	1	1	0	0	365	0	365	0	365	0	365	0	365	0	365	0	365
2	365	60	2	1	2	2	3	3	5	2	2	2			15	2	1	1	acs	43	1	2	1	1	24	2.75	1	1	1	1		2	1	2	0	0	365	0	365	0	365	0	365	0	365	0	365	0	365
1	90	70	2	1	1	1	3	2	4	2	2	2			19	3	0	1	acs	68	2	2	2	2	30	3	1	1	1	2		1	1	1	0	0	365	0	365	0	365	0	365	0	365	0	365	0	365
2	365	70	1	1	1	2	3	3	4	2	2	2			24	3	0	1	diabetes	67	3	2	2	1	24	3.5	1	1	1	1		2	1	2	0	0	365	0	365	0	365	0	365	0	365	0	365	0	365
2	365	60	2	2	2	2	1	3	5	2	2	2			20	3	0	1	acs	47	2	2	2	2	42	3	1	1	1	2		2	1	2	0	0	365	0	365	0	365	0	365	0	365	0	365	0	365
2	365	70	2	1	1	2	3	1	5	2	2	2			24	3	-1	1	long	57.4	2	1	2	2	56	3	1	1	1	2		2	2	2	0	0	365	0	365	0	365	0	365	0	365	0	365	0	365
2	365	60	1	1	2	2	3	3	6	2	2	2			9	1	2	2	acs	45	2	2	2	1	24	3	1	1	2	1		2	1	2	0	0	365	0	365	0	365	0	365	0	365	0	365	0	365
1	90	50	1	1	1	2	2	2	4	2	2	2			4	1	2	2	diabetes	54	2	2	2	2	33	3	1	1	1	2		1	1	1	0	0	365	0	365	0	365	0	365	0	365	0	365	0	365
1	90	40	2	2	1	2	2	2	4	2	2	2			4	1	2	2	acs	58	1	2	1	1	18	2.75	1	1	1	2		2	1	2	0	0	365	0	365	0	365	0	365	0	365	0	365	0	365
1	90	50	1	1	1	2	2	2	4	2	2	2			8	1	2	2	diabetes	51	1	2	2	1	18	3.5	1	1	1	2		1	1	2	0	0	365	0	365	0	365	0	365	0	365	0	365	0	365
1	91	50	1	1	2	1	2	2	4	2	2	2			7	1	4	2	diabetes	76	3	2	2	2	42	3	1	1	1	2		2	1	1	0	0	365	0	365	0	365	0	365	0	365	0	365	0	365
1	91	50	2	1	1	2	2	2	4	2	2	2			3	1	2	2	acs	54.5	2	2	1	2	18	2.75	1	1	2	2		2	1	1	0	0	365	0	365	0	365	0	365	0	365	0	365	0	365
2	365	60	2	2	2	2	1	3	6	2	2	2			9	1	2	2	acs	74.32	3	1	1	3	86	2.5	1	1	1	2		1	1	2	0	0	365	0	365	0	365	0	365	0	365	0	365	0	365
1	90	40	1	1	1	2	3	2	4	2	2	2			13	2	2	2	acs	54	2	2	1	2	42	2.75	1	1	1	2		1	1	2	0	0	365	0	365	0	365	0	365	0	365	0	365	0	365
2	365	60	2	2	1	1	2	3	4	2	2	2			17	2	2	2	acs	31	2	2	2	2	30	3	1	1	1	1		2	1	2	0	0	365	0	365	0	365	0	365	0	365	0	365	0	365
2	365	60	2	2	1	2	3	3	5	2	2	2			16	2	2	2	acs	45	3	2	1	1	24	2.5	1	1	1	1		2	1	2	0	0	365	0	365	0	365	0	365	0	365	0	365	0	365
1	92	70	1	1	2	2	3	2	5	2	2	2			22	3	2	2	long	56	2	1	1	2	48	2.75	1	1	1	2		2	1	1	0	0	365	0	365	0	365	0	365	0	365	0	365	0	365
2	365	70	1	2	2	2	3	3	4	2	2	2			30	4	0	1	diabetes	66	1	2	1	1	18	2.75	1	1	2	1		2	1	2	0	0	365	0	365	0	365	0	365	0	365	0	365	0	365
1	112	60	2	1	2	2	3	2	4	2	2	2			27	4	-1	1	acs	75	1	2	2	1	18	4	1	1	1	2		2	1	2	0	0	365	0	365	0	365	0	365	0	365	0	365	0	365
2	365	70	2	1	2	2	2	3	4	2	2	2			30	4	0	1	acs	64	2	2	2	2	54	3	1	1	2	2		1	1	2	0	0	365	0	365	0	365	0	365	0	365	0	365	0	365
1	91	70	1	1	2	2	3	2	4	2	2	2			43	4	0	1	diabetes	62	2	2	2	1	24	4	1	1	2	2		2	1	2	0	0	365	0	365	0	365	0	365	0	365	0	365	0	365
2	366	60	1	2	1	2	1	3	4	2	2	2			7	1	1	1	diabetes	63	1	2	2	1	30	3	1	1	1	2		1	1	1	0	0	366	0	366	0	366	0	366	0	366	0	366	0	366
1	94	60	1	1	1	2	3	2	4	2	2	2			12	2	0	1	acs	61	1	2	2	2	42	3	1	1	1	2		1	1	2	0	0	366	0	366	0	366	0	366	0	366	0	366	0	366
2	366	60	2	2	2	2	3	3	5	2	2	2			14	2	1	1	acs	66	1	2	2	1	18	3.5	1	1	1	1		2	1	2	0	0	366	0	366	0	366	0	366	0	366	0	366	0	366
1	104	40	2	1	1	2	3	2	4	2	2	2			12	2	0	1	acs	62	1	2	2	1	18	3	1	1	1	2		1	1	2	0	0	366	0	366	0	366	0	366	0	366	0	366	0	366
2	366	80	2	1	1	2	1	3	4	2	2	2			17	2	-2	1	acs	69	1	2	2	1	18	3.5	1	1	1	1		2	1	2	0	0	366	0	366	0	366	0	366	0	366	0	366	0	366
2	366	70	2	2	1	2	3	3	4	2	2	2			16	2	-2	1	acs	79	2	2	2	2	42	3	1	1	2	1		2	1	2	0	0	366	0	366	0	366	0	366	0	366	0	366	0	366
1	77	70	2	1	2	1	3	2	4	2	2	2			22	3	0	1	long	52	3	2	2	1	30	3.5	1	1	1	1		2	1	1	0	0	366	0	366	0	366	0	366	0	366	0	366	0	366
2	366	70	2	1	1	2	3	3	5	2	2	2			22	3	0	1	acs	65	2	2	1	2	48	2.5	1	1	1	2		1	1	2	0	0	366	0	366	0	366	0	366	0	366	0	366	0	366
1	90	30	2	1	1	2	2	2	5	2	2	2			4	1	2	2	acs	66	1	2	2	1	18	3.5	1	1	1	1		2	1	2	0	0	366	0	366	0	366	0	366	0	366	0	366	0	366
2	366	50	2	2	1	2	2	3	5	2	2	2			10	1	2	2	acs	59.6	2	2	2	1	24	3.5	1	1	1	2		2	1	2	0	0	366	0	366	0	366	0	366	0	366	0	366	0	366
1	91	50	2	2	2	1	2	2	4	2	2	2			10	1	3	2	long	64	2	2	2	1	28	3.5	1	1	1	1		2	1	2	0	0	366	0	366	0	366	0	366	0	366	0	366	0	366
2	366	70	1	1	2	2	2	1	4	2	2	2			10	1	2	2	long	60	3	1	1	4	97	2.5	1	1	1	2		1	2	2	0	0	366	0	366	0	366	0	366	0	366	0	366	0	366
2	366	50	1	1	1	2	2	3	5	2	2	2			12	2	3	2	acs	50	2	1	2	3	84	3	1	1	2	1		2	1	2	0	0	366	0	366	0	366	0	366	0	366	0	366	0	366
2	366	70	1	1	2	1	3	3	5	2	2	2			14	2	2	2	acs	74	2	2	2	1	30	3	1	1	2	1		2	2	1	0	0	366	0	366	0	366	0	366	0	366	0	366	0	366
2	366	70	2	2	1	1	3	1	4	2	2	2			24	3	2	2	long	50	2	2	1	2	43	2.5	1	1	1	1	1	2	1	1	0	0	366	0	366	0	366	0	366	0	366	0	366	0	366
1	102	70	1	2	1	1	3	2	4	2	2	1			21	3	3	2	diabetes	67	1	2	2	1	24	3	1	1	1	1		2	1	2	0	0	366	0	366	0	366	0	366	0	366	0	366	0	366
2	366	50	2	2	2	1	2	3	5	2	2	2			24	3	4	2	acs	53	1	2	2	1	24	3.5	1	1	1	1		2	1	2	0	0	366	0	366	0	366	0	366	0	366	0	366	0	366
2	366	70	2	1	1	2	3	1	4	2	2	2			37	4	-2	1	long	69	3	1	2	2	56	3	1	1	1	1		2	1	1	0	0	366	0	366	0	366	0	366	0	366	0	366	0	366
2	366	60	2	2	1	2	3	3	5	2	2	2			29	4	0	1	acs	53	1	2	2	1	24	3	1	1	1	2		1	1	2	0	0	366	0	366	0	366	0	366	0	366	0	366	0	366
2	366	70	1	1	1	2	3	1	4	2	2	2			29	4	0	1	long	60	1	1	2	3	60	3	1	1	1	2	1	1	1	2	0	0	366	0	366	0	366	0	366	0	366	0	366	0	366
1	366	60	2	2	1	2	3	2	6	2	2	2			28	4	1	1	acs	38.3	3	2	2	1	18	4	1	1	1	2		1	2	2	0	0	366	0	366	0	366	0	366	0	366	0	366	0	366
1	113	60	2	1	1	1	2	2	5	2	2	2			26	4	5	2	acs	49	1	2	1	1	18	2.75	1	1	2	2		1	1	1	0	0	366	0	366	0	366	0	366	0	366	0	366	0	366
2	367	40	2	2	2	2	3	3	4	2	2	2			7	1	0	1	acs	75	1	2	2	1	15	3.5	1	1	1	2		2	1	2	0	0	367	0	367	0	367	0	367	0	367	0	367	0	367
2	367	60	2	2	1	2	1	1	4	2	2	2			7	1	0	1	long	71	1	2	2	3	68	3	1	1	1	2		1	1	2	0	0	367	0	367	0	367	0	367	0	367	0	367	0	367
1	107	50	2	2	1	2	1	2	4	2	2	2			8	1	0	1	acs	68.2	1	2	2	1	18	4	1	1	2	2		1	1	2	0	0	367	0	367	0	367	0	367	0	367	0	367	0	367
1	93	50	2	2	1	2	2	2	4	2	2	2			9	1	1	1	acs	72	3	2	2	2	39	3	1	1	1	2		2	1	2	0	0	367	0	367	0	367	0	367	0	367	0	367	0	367
1	87	60	1	1	1	2	3	2	4	2	2	2			11	2	1	1	long	68	1	2	1	1	30	2.75	1	1	2	1		2	1	1	new 12M	0	367	0	367	0	367	0	367	1	367	1	367	0	367
1	113	60	2	2	1	2	3	2	4	2	2	2			14	2	-1	1	acs	77	1	2	2	1	18	3	1	1	1	2		2	1	2	0	0	367	0	367	0	367	0	367	0	367	0	367	0	367
1	93	70	2	2	2	2	3	2	4	2	2	2			15	2	-1	1	acs	67	1	2	2	1	18	4	1	1	1	2		1	1	1	0	0	367	0	367	0	367	0	367	0	367	0	367	0	367
2	367	70	2	1	2	2	1	3	4	2	2	2			15	2	-1	1	acs	63	3	2	2	1	24	3.5	1	1	2	1		2	1	1	0	0	367	0	367	0	367	0	367	0	367	0	367	0	367
2	367	50	1	1	2	2	3	3	4	2	2	2			19	3	1	1	diabetes	63	1	2	2	1	24	3.5	1	1	2	1		2	1	2	0	0	367	0	367	0	367	0	367	0	367	0	367	0	367
2	367	50	2	1	1	2	3	3	4	2	2	2			18	3	0	1	acs	71	1	2	2	1	12	3	1	1	1	2		1	1	1	0	0	367	0	367	0	367	0	367	0	367	0	367	0	367
1	90	60	2	2	2	2	3	2	4	2	2	2			19	3	-1	1	acs	75.3	1	2	2	1	18	3.5	1	1	1	1		2	1	2	0	0	367	0	367	0	367	0	367	0	367	0	367	0	367
2	367	70	2	2	1	2	2	1	4	2	2	2			21	3	0	1	long	66.7	1	2	2	1	28	3	1	1	2	2		2	1	1	0	0	367	0	367	0	367	0	367	0	367	0	367	0	367
1	119	40	1	2	1	2	2	2	4	2	2	2			4	1	3	2	diabetes	70	2	2	1	2	39	2.5	1	1	1	2		2	1	1	0	0	367	0	367	0	367	0	367	0	367	0	367	0	367
2	367	40	2	2	2	2	2	3	5	2	2	2			4	1	2	2	acs	50	1	2	2	1	15	3.5	1	1	1	1		2	1	2	0	0	367	0	367	0	367	0	367	0	367	0	367	0	367
1	92	40	2	2	2	2	3	2	6	2	2	2			6	1	2	2	acs	71	2	2	1	2	42	2.75	1	1	1	2		2	1	2	0	0	367	0	367	0	367	0	367	0	367	0	367	0	367
1	121	50	2	1	1	1	3	2	4	2	2	2			7	1	2	2	acs	77	1	2	2	1	18	4	1	1	1	1		2	1	2	0	0	367	0	367	0	367	0	367	0	367	0	367	0	367
2	367	60	1	1	2	2	1	1	4	2	2	2			12	2	2	2	long	44	2	1	1	3	74	2.75	1	1	1	1		2	1	2	0	0	367	0	367	0	367	0	367	0	367	0	367	0	367
1	90	50	2	2	1	2	2	2	5	2	2	2			12	2	3	2	acs	74	1	2	1	1	18	2.75	1	1	1	1		2	1	2	0	0	367	0	367	0	367	0	367	0	367	0	367	0	367
2	367	70	1	1	1	1	3	3	4	2	2	2			18	3	2	2	acs	72	3	2	2	1	18	3.5	2	1	1	2		2	1	2	0	0	367	0	367	0	367	0	367	0	367	0	367	0	367
1	91	50	1	2	1	2	3	2	4	2	2	2			24	3	2	2	long	52	1	1	1	2	60	2.75	1	1	1	2		2	1	2	0	0	367	0	367	0	367	0	367	0	367	0	367	0	367
2	367	70	2	1	2	2	3	3	4	2	2	2			27	4	-1	1	acs	73	1	2	2	1	24	3	1	1	1	2		2	2	2	1-In	0	367	0	367	0	367	0	367	0	367	0	367	0	367
1	120	50	2	1	1	2	3	2	4	2	2	2			0		0	1	acs	73	1	2	2	1	24	3	1	1	1	2		2	1	2	0	0	368	0	368	0	368	0	368	0	368	0	368	0	368
2	368	60	2	1	1	2	3	3	4	2	2	2			11	2	0	1	acs	66	2	2	2	1	18	3.5	1	1	1	2		1	1	2	0	0	368	0	368	0	368	0	368	0	368	0	368	0	368
2	368	60	2	2	2	2	3	3	4	2	2	2			14	2	-1	1	acs	65	1	2	2	1	18	3.5	1	1	2	1		2	1	2	0	0	368	0	368	0	368	0	368	0	368	0	368	0	368
1	92	50	2	2	1	2	3	2	4	2	2	2			11	2	0	1	long	70	1	2	2	1	30	3	1	1	2	2		2	1	2	0	0	368	0	368	0	368	0	368	0	368	0	368	0	368
2	368	60	2	1	2	2	3	3	4	2	2	2			19	3	-1	1	acs	71	1	2	2	1	15	3	1	1	1	1		2	1	2	0	0	368	0	368	0	368	0	368	0	368	0	368	0	368
2	368	60	1	2	1	2	3	1	4	2	2	2			22	3	0	1	long	69	2	1	2	3	64	3	1	1	2	2		2	1	2	0	0	368	0	368	0	368	0	368	0	368	0	368	0	368
2	368	70	2	1	1	2	3	3	4	2	2	2			20	3	-1	1	acs	65	1	2	1	1	24	2.75	1	1	1	1		2	2	2	0	0	368	0	368	0	368	0	368	0	368	0	368	0	368
2	368	60	2	2	1	2	3	1	5	2	2	2			10	1	2	2	long	66	1	1	1	2	51	2.75	1	1	2	2		2	1	2	n_new_12M	0	368	0	368	0	368	0	368	1	368	0	368	0	368
1	92	40	2	2	1	2	2	2	6	2	2	2			5	1	3	2	acs	50	2	1	1	2	48	2.5	1	1	1	2		1	1	1	12M	0	368	0	368	0	368	0	368	0	368	0	368	0	368
1	94	50	1	2	2	2	2	2	6	2	2	2			7	1	4	2	acs	62	2	2	1	2	38	2.75	1	1	1	1		2	1	2	0	0	368	0	368	0	368	0	368	0	368	0	368	0	368
2	368	40	1	1	2	2	3	3	5	1	2	1			5	1	4	2	acs	62	1	2	1	1	18	2.75	1	1	2	2		2	1	2	0	0	368	0	368	0	368	0	368	0	368	0	368	0	368
2	368	40	2	2	1	2	2	3	5	2	2	2			9	1	3	2	acs		2	2	1	1	20	2	1	1	2	2		2	1	2	0	0	368	0	368	0	368	0	368	0	368	0	368	0	368
1	90	60	2	2	1	2	3	2	5	2	2	2			14	2	2	2	acs	64	1	2	1	1	24	2.75	1	1	1	1		2	1	2	0	0	368	0	368	0	368	0	368	0	368	0	368	0	368
2	368	70	1	2	1	2	3	1	5	2	2	2			17	2	2	2	long	59	1	1	1	2	51	2.5	1	1	1	1		1	1	2	0	0	368	0	368	0	368	0	368	0	368	0	368	0	368
1	102	60	2	1	1	2	3	2	5	2	2	2			15	2	2	2	long	61	1	1	1	1	30	2.75	1	1	1	2		1	1	2	0	0	368	0	368	0	368	0	368	0	368	0	368	0	368
2	369	40	2	2	1	2	2	3	4	2	2	2			3	1	1	1	acs		1	2	2	1	18	3	1	1	2	1		2	1	1	0	0	369	0	369	0	369	0	369	0	369	0	369	0	369
1	108	60	2	2	1	2	3	2	4	2	2	2			11	2	1	1	long	64	2	1	1	3	72	2.75	1	1	1	1		2	1	2	0	0	369	0	369	0	369	0	369	0	369	0	369	0	369
2	369	70	1	2	1	2	3	3	4	2	2	2			12	2	0	1	acs	74	1	2	2	2	30	3	1	1	2	2		2	1	1	0	0	369	0	369	0	369	0	369	0	369	0	369	0	369
1	97	50	1	2	2	2	1	2	4	2	2	2			11	2	1	1	diabetes	62.2	2	2	2	1	24	3.5	1	1	1	2		1	1	2	0	0	369	0	369	0	369	0	369	0	369	0	369	0	369
2	369	50	2	2	1	2	2	3	4	2	2	2			11	2	1	1	acs		1	2	2	1	15	4	1	1	2	2		2	1	2	0	0	369	0	369	0	369	0	369	0	369	0	369	0	369
2	369	60	2	1	2	2	3	3	4	2	2	2			16	2	-1	1	acs		2	2	2	1	18	3	1	1	2	2		2	2	2	0	0	369	0	369	0	369	0	369	0	369	0	369	0	369
1	105	70	1	1	1	2	1	2	4	1	2	2			16	2	1	1	acs	59	2	2	1	2	54	2.75	1	1	2	2		1	1	2	0	0	369	0	369	0	369	0	369	0	369	0	369	0	369
1	90	60	1	1	2	2	3	2	4	2	2	2			16	2	0	1	diabetes	73	1	2	2	2	33	3	1	1	2	2		1	1	2	0	0	369	0	369	0	369	0	369	0	369	0	369	0	369
2	369	60	2	1	1	2	3	1	4	2	2	2			22	3	0	1	long	74	1	1	1	2	51	2.75	1	1	2	2		1	1	2	0	0	369	0	369	0	369	0	369	0	369	0	369	0	369
2	369	70	2	1	1	2	3	1	4	2	2	2			23	3	-1	1	long	55	1	1	2	2	51	3	1	1	2	2		1	1	1	0	0	369	0	369	0	369	0	369	0	369	0	369	0	369
2	369	40	1	1	1	1	2	3	4	2	2	2			9	1	4	2	diabetes	73	1	2	2	1	18	3	1	1	1	1		2	1	1	0	0	369	0	369	0	369	0	369	0	369	0	369	0	369
2	369	60	1	1	2	1	3	3	4	2	2	2			9	1	3	2	acs	76.02	1	2	2	1	12	3.5	1	1	2	2		2	2	1	0	0	369	0	369	0	369	0	369	0	369	0	369	0	369
1	91	60	1	1	1	1	3	2	4	2	2	2			16	2	3	2	diabetes	71	1	2	2	1	30	3	2	1	1	1		2	2	2	0	0	369	0	369	0	369	0	369	0	369	0	369	0	369
2	369	60	2	1	2	1	2	3	5	2	2	2			21	3	3	2	acs	61	3	2	2	3	48	3	1	1	1	1		2	1	2	0	0	369	0	369	0	369	0	369	0	369	0	369	0	369
2	369	60	2	1	1	2	1	1	5	2	2	2			33	4	1	1	long	60	1	1	2	2	43	4	1	1	1	1		2	1	2	0	0	369	0	369	0	369	0	369	0	369	0	369	0	369
2	369	60	1	1	2	2	3	3	4	2	2	2			29	4	0	1	acs	72.39	3	2	2	4	78	3	1	1	2	2		2	2	2	0	0	369	0	369	0	369	0	369	0	369	0	369	0	369
1	85	50	2	1	1	2	3	2	4	2	2	2			5	1	0	1	long	59	2	2	2	1	30	3	1	1	1	2		2	1	2	0	0	370	0	370	0	370	0	370	0	370	0	370	0	370
2	370	60	2	2	1	2	1	3	4	2	2	2			9	1	-1	1	acs	74	1	2	2	1	18	4	1	1	1	2		2	1	2	0	0	370	0	370	0	370	0	370	0	370	0	370	0	370
2	370	40	2	2	1	2	2	3	4	2	2	2			3	1	1	1	acs	68	1	2	2	1	15	4	1	1	2	2		2	1	2	0	0	370	0	370	0	370	0	370	0	370	0	370	0	370
1	90	60	2	2	1	2	2	2	4	2	2	2			13	2	1	1	acs	66	1	2	2	1	15	3	1	1	1	1		2	1	2	0	0	370	0	370	0	370	0	370	0	370	0	370	0	370
1	89	60	2	1	1	2	1	2	4	2	2	2			14	2	1	1	acs	45	1	2	1	1	18	2.5	1	1	2	2		1	1	2	0	0	370	0	370	0	370	0	370	0	370	0	370	0	370
1	92	60	2	2	1	2	2	2	5	2	2	2			14	2	1	1	acs	52	2	2	2	1	18	4	1	1	1	1		2	1	1	0	0	370	0	370	0	370	0	370	0	370	0	370	0	370
2	370	50	2	2	2	2	3	3	6	2	2	2			14	2	1	1	acs	40	1	2	2	1	18	4	1	1	1	1		2	2	2	0	0	370	0	370	0	370	0	370	0	370	0	370	0	370
2	370	50	2	2	2	2	3	1	4	2	2	2			15	2	0	1	long	59	1	2	2	1	28	3	1	1	2	2		1	1	2	0	0	370	0	370	0	370	0	370	0	370	0	370	0	370
1	90	70	2	2	1	2	3	2	4	2	2	2			15	2	-1	1	acs	71	1	2	2	1	18	3	1	1	2	2		2	2	2	0	0	370	0	370	0	370	0	370	0	370	0	370	0	370
2	370	70	2	1	2	1	3	3	4	2	2	2			19	3	0	1	acs	74	3	2	2	1	24	3	1	1	1	1		2	1	2	0	0	370	0	370	0	370	0	370	0	370	0	370	0	370
1	105	70	2	2	2	1	2	2	4	2	2	2			20	3	1	1	long	44	1	2	2	1	30	3.5	1	1	1	1		2	1	2	0	0	370	0	370	0	370	0	370	0	370	0	370	0	370
2	370	70	1	1	1	2	2	1	4	2	2	2			24	3	1	1	long	71	2	1	2	3	84	3	1	1	1	2		1	1	2	0	0	370	0	370	0	370	0	370	0	370	0	370	0	370
1	69	50	2	1	1	2	2	2	6	2	2	2			9	1	2	2	long	47	1	2	2	1	30	4	1	1	1	2		2	1	2	0	0	370	0	370	0	370	0	370	0	370	0	370	0	370
2	370	40	2	1	1	2	2	3	5	2	2	2			14	2	3	2	acs	48	2	2	1	2	54	2.75	1	1	1	2		1	1	2	0	0	370	0	370	0	370	0	370	0	370	0	370	0	370
2	370	40	1	1	2	2	2	3	4	2	2	2			17	2	2	2	acs	65	1	2	2	1	24	4	1	1	1	1		2	1	2	0	0	370	0	370	0	370	0	370	0	370	0	370	0	370
1	92	60	1	2	1	1	3	2	4	2	2	2			15	2	2	2	long	68	3	2	2	2	60	3	1	1	1	1		2	1	2	0	0	370	0	370	0	370	0	370	0	370	0	370	0	370
1	91	70	1	1	1	1	1	2	4	1	2	2			16	2	3	2	diabetes	58	1	2	2	1	18	3	1	1	1	2		1	1	1	0	0	370	0	370	0	370	0	370	0	370	0	370	0	370
1	91	70	2	1	1	1	3	2	4	2	2	1			29	4	1	1	long	48	1	1	2	2	54	3	1	1	2	2		2	1	1	0	0	370	0	370	0	370	0	370	0	370	0	370	0	370
2	371	30	2	2	1	2	1	3	5	2	2	2			8	1	1	1	acs	71	1	2	2	1	18	4	1	1	1	1		2	1	2	0	0	371	0	371	0	371	0	371	0	371	0	371	0	371
2	371	60	2	2	1	2	2	3	4	2	2	2			9	1	0	1	acs	68	1	2	2	1	24	3	1	1	2	1		2	1	2	0	0	371	0	371	0	371	0	371	0	371	0	371	0	371
1	90	60	2	1	1	2	1	2	4	2	2	2			8	1	-1	1	acs	68	2	2	2	1	18	3	1	1	1	2		2	1	2	0	0	371	0	371	0	371	0	371	0	371	0	371	0	371
1	109	40	2	1	2	2	3	2	5	2	2	2			10	1	1	1	acs	49	1	2	2	1	15	3.5	1	1	1	1		2	1	2	0	0	371	0	371	0	371	0	371	0	371	0	371	0	371
2	371	60	2	2	1	2	1	1	4	2	2	2			12	2	-1	1	long	64	2	1	2	3	84	3	1	1	1	2		2	2	2	0	0	371	0	371	0	371	0	371	0	371	0	371	0	371
2	371	60	1	1	2	2	3	3	4	2	2	2			17	2	0	1	diabetes	77	1	2	2	1	18	3	1	1	1	2		2	1	1	1-In	0	371	0	371	0	371	0	371	0	371	0	371	0	371
2	371	60	2	1	1	2	2	3	4	2	2	2			16	2	0	1	acs	64	1	2	2	1	15	3.5	1	1	1	2		2	1	2	0	0	371	0	371	0	371	0	371	0	371	0	371	0	371
1	100	60	2	2	2	2	3	2	4	2	2	2			21	3	-1	1	acs	60	1	2	2	2	30	3	1	1	1	2		1	1	2	0	0	371	0	371	0	371	0	371	0	371	0	371	0	371
1	100	50	1	1	1	2	2	2	4	2	2	2			7	1	2	2	diabetes	74	1	2	2	1	18	3.5	1	1	2	2		1	1	2	0	0	371	0	371	0	371	0	371	0	371	0	371	0	371
2	371	40	2	2	1	2	2	3	5	2	2	2			4	1	3	2	acs		2	2	1	2	60	2.75	1	1	1	1		2	1	2	0	0	371	0	371	0	371	0	371	0	371	0	371	0	371
1	90	50	2	2	2	2	1	2	5	2	2	2			9	1	2	2	acs	58	1	2	1	2	42	2.75	1	1	1	1		2	1	2	0	0	371	0	371	0	371	0	371	0	371	0	371	0	371
2	371	50	2	2	1	1	1	3	4	2	2	2			3	1	2	2	acs	77	1	2	2	1	24	4	1	1	1	2		2	1	2	0	0	371	0	371	0	371	0	371	0	371	0	371	0	371
2	371	40	2	1	2	1	3	1	4	2	2	2			6	1	2	2	long	73	1	1	2	2	56	3.5	1	1	2	1		2	2	1	0	0	371	0	371	0	371	0	371	0	371	0	371	0	371
1	189	50	2	2	2	1	3	2	4	2	2	2			5	1	2	2	long	66	1	1	2	2	45	3	1	1	1	1		2	1	2	0	0	371	0	371	0	371	0	371	0	371	0	371	0	371
2	371	40	2	2	2	2	2	3	5	2	2	2			5	1	2	2	acs	56	3	2	2	1	48	3	1	1	1	1		2	2	2	0	0	371	0	371	0	371	0	371	0	371	0	371	0	371
2	371	40	2	2	2	2	2	3	5	2	2	2			3	1	3	2	acs	53.12	1	2	1	1	18	2.5	1	1	1	2		2	2	2	0	0	371	0	371	0	371	0	371	0	371	0	371	0	371
2	371	60	1	1	1	1	2	1	4	2	2	2			14	2	4	2	long	60	2	2	2	1	28	4	1	1	1	2		1	1	2	0	0	371	0	371	0	371	0	371	0	371	0	371	0	371
2	371	50	1	2	2	1	2	3	4	2	1	2			14	2	5	2	acs	64	1	2	1	1	30	2.5	1	1	2	2		1	1	1	0	0	371	0	371	0	371	0	371	0	371	0	371	0	371
1	95	60	1	1	1	2	3	2	4	2	2	2			16	2	2	2	long		2	1	1	2	54	2.75	1	1	1	1		2	1	2	0	0	371	0	371	0	371	0	371	0	371	0	371	0	371
1	91	60	2	1	2	2	2	2	4	2	2	2			15	2	2	2	long	50	1	2	1	2	48	2.75	1	1	1	2		1	1	2	0	0	371	0	371	0	371	0	371	0	371	0	371	0	371
2	371	60	2	2	1	2	3	3	4	1	2	1			15	2	2	2	acs	58.4	2	2	1	1	30	2.75	1	1	2	2		2	1	2	0	0	371	0	371	0	371	0	371	0	371	0	371	0	371
2	371	60	1	1	1	2	3	3	4	2	2	2			19	3	2	2	acs	69	1	2	1	1	14	2.5	1	1	2	1		2	1	2	0	0	371	0	371	0	371	0	371	0	371	0	371	0	371
2	371	60	1	1	1	2	3	3	6	2	2	2			20	3	2	2	acs	58	3	1	1	4	114	2.5	1	1	1	2		2	1	2	0	0	371	0	371	0	371	0	371	0	371	0	371	0	371
2	371	70	1	2	1	2	3	3	4	2	2	2			31	4	-1	1	diabetes	64	1	2	2	1	18	3	1	1	1	2		1	1	2	0	0	371	0	371	0	371	0	371	0	371	0	371	0	371
2	372	60	2	2	1	2	1	3	4	2	2	2			8	1	0	1	acs	71	1	2	2	1	24	3.5	1	1	1	2		2	1	2	0	0	372	0	372	0	372	0	372	0	372	0	372	0	372
2	372	50	2	1	1	2	2	3	4	2	2	2			9	1	1	1	acs	59	1	2	2	1	18	3	1	1	2	2		1	1	2	0	0	372	0	372	0	372	0	372	0	372	0	372	0	372
1	276	50	1	1	1	2	3	2	4	2	2	2			8	1	1	1	long	62	1	1	2	2	54	3.5	1	1	1	1		2	2	2	0	0	372	0	372	0	372	0	372	0	372	0	372	0	372
2	372	50	2	1	1	2	2	3	4	2	2	2			5	1	1	1	acs	66	2	2	2	1	15	4	1	1	1	1		2	1	2	0	0	372	0	372	0	372	0	372	0	372	0	372	0	372
2	372	60	2	1	1	2	2	1	4	2	2	2			14	2	1	1	long	47	3	1	1	4	97	2.5	1	1	2	2		2	1	2	0	0	372	0	372	0	372	0	372	0	372	0	372	0	372
2	372	60	2	2	1	2	1	3	4	2	2	2			13	2	0	1	acs	69	1	2	2	1	15	3.5	1	1	1	2		2	1	2	0	0	372	0	372	0	372	0	372	0	372	0	372	0	372
2	372	60	2	2	2	2	2	3	4	2	2	2			12	2	1	1	acs	60	1	2	2	1	18	3.5	1	1	1	1		2	1	2	0	0	372	0	372	0	372	0	372	0	372	0	372	0	372
1	101	50	2	1	1	2	3	2	4	1	2	2			16	2	1	1	long		2	2	2	1	30	3	1	1	1	2		1	1	1	0	0	372	0	372	0	372	0	372	0	372	0	372	0	372
1	89	70	1	1	2	2	3	2	4	2	2	2			15	2	0	1	diabetes	79	2	2	2	1	24	3	1	1	2	2		2	1	1	0	0	372	0	372	0	372	0	372	0	372	0	372	0	372
2	372	70	1	1	1	2	2	3	5	2	2	2			17	2	1	1	acs	66	1	2	2	1	24	3	1	1	2	1		2	1	1	0	0	372	0	372	0	372	0	372	0	372	0	372	0	372
2	372	60	2	1	1	2	2	1	4	2	2	2			21	3	1	1	long		3	1	1	3	66	2.75	1	1	1	1		1	1	2	0	0	372	0	372	0	372	0	372	0	372	0	372	0	372
2	372	50	2	2	1	2	2	1	5	2	2	2			6	1	3	2	long	54	2	1	1	3	61	2.5	1	1	1	1		2	1	2	0	0	372	0	372	0	372	0	372	0	372	0	372	0	372
2	372	50	2	2	1	1	1	3	5	2	2	2			10	1	3	2	acs	76	1	2	2	1	24	3.5	1	1	1	1		2	1	2	0	0	372	0	372	0	372	0	372	0	372	0	372	0	372
1	85	60	1	1	1	2	2	2	5	2	2	2			11	2	3	2	acs	52	2	2	2	1	30	3	1	1	1	1		2	1	2	12M	0	372	0	372	0	372	0	372	0	372	0	372	0	372
1	142	50	2	1	1	1	2	2	5	2	2	2			11	2	4	2	acs	68	1	2	2	1	18	4	1	1	1	2		1	1	1	0	0	372	0	372	0	372	0	372	0	372	0	372	0	372
2	372	70	2	2	1	1	3	3	5	2	2	2			15	2	2	2	acs	69	1	2	2	1	24	3.5	1	1	1	1		2	1	2	0	0	372	0	372	0	372	0	372	0	372	0	372	0	372
2	372	60	1	1	1	2	3	1	4	2	1	2			25	4	1	1	long	58	3	1	1	3	84	2.5	1	1	1	2		2	1	2	0	0	372	0	372	0	372	0	372	0	372	0	372	0	372
2	372	70	1	1	2	2	3	3	5	2	2	2			41	4	0	1	acs	50	2	2	2	1	30	3	1	1	1	2		2	1	2	0	0	372	0	372	0	372	0	372	0	372	0	372	0	372
1	86	70	1	1	1	2	3	2	4	2	2	2			31	4	1	1	long	66	3	1	1	2	60	2.5	1	1	1	1		2	1	2	0	0	372	0	372	0	372	0	372	0	372	0	372	0	372
2	373	40	2	2	1	2	3	3	4	2	2	2			8	1	0	1	acs	73	1	2	2	1	18	3	1	1	2	2		2	1	1	0	0	373	0	373	0	373	0	373	0	373	0	373	0	373
1	162	60	2	1	1	2	3	2	4	2	2	2			14	2	0	1	acs	69	1	2	2	1	24	3	1	1	2	2		2	1	1	0	0	373	0	373	0	373	0	373	0	373	0	373	0	373
1	84	60	2	2	2	2	2	2	4	2	2	2			14	2	1	1	acs	65.5	2	2	2	1	24	4	1	1	1	2		2	1	2	0	0	373	0	373	0	373	0	373	0	373	0	373	0	373
2	373	60	2	1	2	2	1	1	4	2	2	2			17	2	0	1	long	67	2	2	1	2	66	2.75	1	1	2	2		1	1	2	0	0	373	0	373	0	373	0	373	0	373	0	373	0	373
2	373	70	1	1	1	2	1	1	4	2	2	2			21	3	0	1	long	59	1	2	2	1	28	3	1	1	1	1		2	1	2	0	0	373	0	373	0	373	0	373	0	373	0	373	0	373
2	373	60	1	1	1	2	3	3	4	2	2	2			20	3	1	1	diabetes	67	3	2	1	3	72	2.75	1	1	1	1		2	1	2	0	0	373	0	373	0	373	0	373	0	373	0	373	0	373
1	100	50	2	2	1	2	2	2	5	2	2	2			9	1	2	2	long	75	3	1	2	3	78	3	1	1	1	1		2	1	2	0	0	373	0	373	0	373	0	373	0	373	0	373	0	373
1	104	40	1	2	2	2	2	2	6	2	2	2			5	1	4	2	long	55	2	1	1	2	60	2.75	1	1	1	1		2	1	2	0	0	373	0	373	0	373	0	373	0	373	0	373	0	373
1	107	40	1	1	2	2	3	2	4	2	2	2			12	2	2	2	diabetes	62	2	2	1	1	24	2.5	1	1	1	1		2	1	2	0	0	373	0	373	0	373	0	373	0	373	0	373	0	373
1	114	50	2	2	1	2	2	2	5	2	2	2			14	2	3	2	acs	57	2	2	1	2	30	2.75	1	1	2	1		2	1	2	0	0	373	0	373	0	373	0	373	0	373	0	373	0	373
1	108	50	2	2	1	2	2	2	5	2	2	2			13	2	2	2	acs	46	1	2	2	1	9	3.5	1	1	1	1		2	1	2	0	0	373	0	373	0	373	0	373	0	373	0	373	0	373
2	373	70	1	2	2	2	2	1	4	2	2	2			31	4	1	1	long	73	2	2	1	2	56	2.75	1	1	1	1		2	1	2	0	0	373	0	373	0	373	0	373	0	373	0	373	0	373
1	105	50	2	2	2	2	3	2	4	2	2	2			8	1	1	1	long	64	1	1	1	2	42	2.75	1	1	2	1		2	1	2	0	0	374	0	374	0	374	0	374	0	374	0	374	0	374
2	374	50	2	1	1	2	3	1	5	2	2	2			9	1	1	1	long	47	1	1	2	2	76	3	1	1	1	1		2	1	2	0	0	374	0	374	0	374	0	374	0	374	0	374	0	374
2	374	60	1	2	2	2	3	3	4	2	2	2			15	2	0	1	acs	67	2	2	2	1	30	3.5	1	1	1	2		2	1	2	0	0	374	0	374	0	374	0	374	0	374	0	374	0	374
1	90	70	2	1	1	2	3	2	4	2	2	2			15	2	-2	1	acs	64	2	2	2	1	18	3	1	1	1	1		2	1	2	0	0	374	0	374	0	374	0	374	0	374	0	374	0	374
2	374	50	1	1	1	2	1	3	4	1	2	1			4	1	2	2	diabetes	69	2	2	2	1	24	3	1	1	1	1		2	1	2	0	0	374	0	374	0	374	0	374	0	374	0	374	0	374
2	374	40	2	2	2	2	2	3	6	2	2	2			10	1	2	2	acs	43	1	2	2	1	24	4	1	1	1	1		2	1	2	0	0	374	0	374	0	374	0	374	0	374	0	374	0	374
1	108	60	1	1	2	2	1	2	5	2	2	2			14	2	3	2	long	61	3	1	1	4	114	2.5	1	1	1	1		2	1	1	0	0	374	0	374	0	374	0	374	0	374	0	374	0	374
1	95	50	2	2	1	2	3	2	5	2	2	2			17	2	2	2	acs	48	2	2	1	1	24	2.75	1	1	1	1		1	1	2	0	0	374	0	374	0	374	0	374	0	374	0	374	0	374
1	198	60	2	1	2	1	3	2	5	2	2	2			19	3	2	2	long	64	3	2	2	1	28	3	1	1	1	1		2	1	1	0	0	374	0	374	0	374	0	374	0	374	0	374	0	374
2	374	60	1	1	1	2	2	3	4	2	2	2			24	3	2	2	acs	72	1	2	2	1	18	3	1	1	2	2		2	1	1	0	0	374	0	374	0	374	0	374	0	374	0	374	0	374
1	91	70	2	1	2	2	3	2	5	2	2	2			27	4	1	1	acs	68	1	2	1	1	18	2.75	1	1	1	2		1	1	2	0	0	374	0	374	0	374	0	374	0	374	0	374	0	374
2	375	60	2	2	2	2	3	3	5	2	2	2			9	1	0	1	acs	65	2	2	2	1	18	4	1	1	1	2		2	2	2	0	0	375	0	375	0	375	0	375	0	375	0	375	0	375
2	375	40	2	2	2	2	1	1	4	2	2	2			10	1	0	1	long	70	2	2	2	2	56	3	1	1	1	1		2	1	2	0	0	375	0	375	0	375	0	375	0	375	0	375	0	375
2	375	70	2	2	2	2	1	3	4	2	2	2			13	2	0	1	acs	69	1	2	1	1	24	2.75	1	1	1	2		2	1	2	0	0	375	0	375	0	375	0	375	0	375	0	375	0	375
2	375	70	1	2	2	2	1	3	4	2	2	2			16	2	0	1	acs	59	1	2	2	1	18	3.5	1	1	1	2		2	1	2	0	0	375	0	375	0	375	0	375	0	375	0	375	0	375
1	91	70	2	1	2	1	3	2	5	2	2	2			21	3	1	1	acs	39	1	2	2	1	24	3.5	1	1	1	1		2	1	1	0	0	375	0	375	0	375	0	375	0	375	0	375	0	375
2	375	70	2	2	1	2	3	1	4	2	2	2			21	3	0	1	long	55	2	1	1	5	115	2.5	1	1	2	2		2	1	2	0	0	375	0	375	0	375	0	375	0	375	0	375	0	375
2	375	70	1	1	2	1	2	3	4	2	2	2			19	3	3	2	acs	53	2	2	2	2	48	3.5	1	1	1	1		2	1	2	0	0	375	0	375	0	375	0	375	0	375	0	375	0	375
2	376	50	2	2	1	2	2	3	4	2	2	2			5	1	1	1	acs	66	1	2	2	1	15	4	1	1	2	2		2	1	1	0	0	376	0	376	0	376	0	376	0	376	0	376	0	376
2	376	40	2	1	1	2	1	3	4	2	2	2			4	1	0	1	acs	64	1	2	2	1	30	3.5	1	1	2	2		1	1	2	0	0	376	0	376	0	376	0	376	0	376	0	376	0	376
1	90	60	1	1	1	2	1	2	4	2	2	2			7	1	1	1	diabetes	73	3	2	2	2	42	3	1	1	2	1		2	1	2	0	0	376	0	376	0	376	0	376	0	376	0	376	0	376
1	90	40	2	2	1	2	3	2	4	2	2	2			1	1	1	1	acs	63	1	2	1	1	30	2.75	1	1	1	1		2	1	2	0	0	376	0	376	0	376	0	376	0	376	0	376	0	376
2	376	70	2	1	1	2	3	3	4	2	2	2			17	2	-1	1	acs	71	1	2	2	1	18	3.5	1	1	2	2		2	1	1	0	0	376	0	376	0	376	0	376	0	376	0	376	0	376
1	113	70	2	1	1	2	3	2	5	2	2	2			21	3	-1	1	acs	60	1	2	2	1	18	3	1	1	1	1		2	1	2	0	0	376	0	376	0	376	0	376	0	376	0	376	0	376
2	376	50	2	2	1	1	2	1	4	2	2	2			12	2	3	2	long	45	1	2	2	1	28	3	1	1	1	1		2	1	2	0	0	376	0	376	0	376	0	376	0	376	0	376	0	376
1	119	60	1	2	2	2	3	2	5	2	2	2			27	4	2	2	long	79.2	3	2	1	1	30	2.75	1	1	1	1		2	1	2	0	0	376	0	376	0	376	0	376	0	376	0	376	0	376
1	107	50	2	1	1	2	3	2	4	2	2	2			3	1	0	1	acs	62	1	2	2	1	24	3.5	1	1	1	1		2	1	1	0	0	377	0	377	0	377	0	377	0	377	0	377	0	377
1	165	60	2	2	2	2	3	2	4	2	2	2			13	2	-1	1	long	69.2	2	2	2	1	15	4	2	1	2	2		2	2	1	0	0	377	0	377	0	377	0	377	0	377	0	377	0	377
1	100	70	1	1	1	1	3	2	4	2	2	2			15	2	1	1	diabetes	73	1	2	2	1	15	3	1	1	1	1		2	1	2	0	0	377	0	377	0	377	0	377	0	377	0	377	0	377
2	377	70	2	1	2	2	1	3	4	2	2	2			19	3	-2	1	acs	72	1	2	2	1	24	3.5	1	1	1	1		2	1	2	0	0	377	0	377	0	377	0	377	0	377	0	377	0	377
1	119	70	2	1	2	2	3	2	5	2	2	2			23	3	-1	1	acs	63	1	2	2	1	30	3	1	1	1	1		2	1	2	0	0	377	0	377	0	377	0	377	0	377	0	377	0	377
2	377	40	2	2	1	2	2	3	5	2	2	2			8	1	2	2	acs	52	1	2	2	1	24	3.5	1	1	1	2		2	1	2	0	0	377	0	377	0	377	0	377	0	377	0	377	0	377
2	377	60	2	2	1	1	2	3	4	2	2	2			19	3	4	2	acs	53.68	2	2	1	2	60	2.5	1	1	2	2		2	1	2	0	0	377	0	377	0	377	0	377	0	377	0	377	0	377
1	90	30	2	2	2	2	2	2	4	2	2	2			4	1	1	1	acs	59.9	1	2	2	1	15	3.5	1	1	2	2		2	1	1	0	0	378	0	378	0	378	0	378	0	378	0	378	0	378
2	378	50	2	1	1	2	2	3	4	2	2	2			8	1	1	1	acs	47	3	2	2	1	24	3.5	1	1	1	2		2	1	2	0	0	378	0	378	0	378	0	378	0	378	0	378	0	378
2	378	60	1	2	1	2	2	3	4	2	2	2			11	2	1	1	diabetes	62	1	2	2	1	24	3.5	1	1	1	1		2	1	2	0	0	378	0	378	0	378	0	378	0	378	0	378	0	378
1	101	60	1	1	2	2	3	2	4	2	2	2			17	2	1	1	long	61	2	1	2	2	45	3.5	1	2	1	2		1	1	1	0	0	378	0	378	0	378	0	378	0	378	0	378	0	378
2	378	50	2	2	2	1	2	3	4	2	2	2			4	1	3	2	acs	64	2	2	2	1	24	3.5	1	1	1	2		2	1	2	0	0	378	0	378	0	378	0	378	0	378	0	378	0	378
2	378	50	2	2	2	2	2	3	5	2	2	2			8	1	2	2	acs		2	2	2	1	24	3.5	1	1	1	1		2	1	2	0	0	378	0	378	0	378	0	378	0	378	0	378	0	378
2	378	50	1	2	1	1	2	3	4	2	2	2			13	2	4	2	acs	42	1	2	2	1	18	3.5	1	1	1	1		2	1	2	0	0	378	0	378	0	378	0	378	0	378	0	378	0	378
2	378	60	1	1	1	1	3	3	4	2	2	2			15	2	2	2	acs	58	1	2	2	1	24	3.5	1	1	1	2		1	1	1	0	0	378	0	378	0	378	0	378	0	378	0	378	0	378
2	378	70	1	1	1	2	3	1	4	2	2	2			25	4	0	1	long		2	1	1	2	46	2.75	1	1	1	2		2	1	1	0	0	378	0	378	0	378	0	378	0	378	0	378	0	378
2	378	70	2	1	2	2	1	3	5	2	2	2			27	4	0	1	acs	70	3	2	2	1	24	3	1	1	1	2		1	1	2	0	0	378	0	378	0	378	0	378	0	378	0	378	0	378
1	99	40	2	1	2	2	3	2	4	2	2	2			7	1	1	1	long	79	1	1	1	2	60	2.75	1	1	2	1		2	1	2	0	0	379	0	379	0	379	0	379	0	379	0	379	0	379
2	379	40	2	2	1	2	2	3	4	2	2	2			1	1	1	1	acs	62	1	2	2	1	15	3.5	1	1	1	2		2	1	2	0	0	379	0	379	0	379	0	379	0	379	0	379	0	379
1	90	70	2	2	2	2	2	2	4	2	2	2			18	3	0	1	acs	41	1	2	2	1	18	3.5	1	1	2	1		2	1	2	0	0	379	0	379	0	379	0	379	0	379	0	379	0	379
1	109	70	1	2	1	2	1	2	4	2	2	2			20	3	0	1	diabetes	68	1	2	1	2	38	2.75	1	1	1	2		2	1	2	0	0	379	0	379	0	379	0	379	0	379	0	379	0	379
1	90	70	1	2	1	2	3	2	4	2	2	2			24	3	1	1	long	64	1	1	1	3	63	2.75	1	1	2	2		2	1	1	0	0	379	0	379	0	379	0	379	0	379	0	379	0	379
1	90	60	1	1	1	2	2	2	4	2	2	2			9	1	3	2	acs	68	1	2	1	1	18	2.75	1	1	1	1		2	1	2	0	0	379	0	379	0	379	0	379	0	379	0	379	0	379
1	90	40	2	2	1	2	2	2	4	2	2	2			3	1	1	1	long	56	1	2	2	1	24	3.5	1	1	1	2		1	1	2	0	0	380	0	380	0	380	0	380	0	380	0	380	0	380
1	111	50	2	2	1	2	3	2	4	2	2	2			14	2	0	1	acs	57	3	2	2	3	57	3	1	1	2	1		2	1	2	0	0	380	0	380	0	380	0	380	0	380	0	380	0	380
1	90	50	2	2	2	2	2	2	5	2	2	2			5	1	3	2	acs	48	2	2	1	2	33	2.75	1	1	1	2		1	1	2	0	0	380	0	380	0	380	0	380	0	380	0	380	0	380
2	380	50	1	2	1	2	2	3	4	2	2	2			6	1	2	2	acs	59	1	2	2	1	24	3	1	1	1	1		2	1	2	0	0	380	0	380	0	380	0	380	0	380	0	380	0	380
1	92	60	2	2	1	2	2	2	5	2	2	2			14	2	3	2	acs	47	3	2	1	2	32	2.75	1	1	1	1		2	1	2	0	0	380	0	380	0	380	0	380	0	380	0	380	0	380
1	90	40	2	2	1	2	2	2	5	2	2	2			12	2	2	2	acs	48.6	2	2	2	2	42	3.5	1	1	1	1		2	1	2	0	0	380	0	380	0	380	0	380	0	380	0	380	0	380
2	380	70	1	1	1	2	1	1	4	2	2	2			32	4	1	1	long		1	1	1	2	41	2.75	1	1	1	2		2	1	1	0	0	380	0	380	0	380	0	380	0	380	0	380	0	380
2	380	70	1	1	2	2	1	1	4	2	2	2			26	4	0	1	long	60	1	1	2	2	46	3	1	1	1	2		1	2	2	0	0	380	0	380	0	380	0	380	0	380	0	380	0	380
1	77	70	2	2	2	2	3	2	4	2	2	2			25	4	-1	1	acs	57	1	2	2	1	12	3.5	1	1	2	2		2	1	2	0	0	380	0	380	0	380	0	380	0	380	0	380	0	380
1	89	40	2	1	1	2	3	2	4	2	2	2			4	1	0	1	acs	65	1	2	2	1	24	3.5	1	1	2	2		2	2	1	0	0	381	0	381	0	381	0	381	0	381	0	381	0	381
2	381	60	2	2	2	2	3	3	4	2	2	2			7	1	0	1	acs	65.24	3	2	2	1	30	4	1	2	1	2		2	2	2	0	0	381	0	381	0	381	0	381	0	381	0	381	0	381
2	381	70	2	2	1	2	3	3	4	2	2	2			22	3	-1	1	acs	69	1	2	2	1	24	3	1	1	1	2		2	1	2	0	0	381	0	381	0	381	0	381	0	381	0	381	0	381
2	381	40	2	1	2	2	2	1	5	2	2	2			4	1	2	2	long	56	2	2	2	1	18	3.5	1	1	1	1		2	1	1	0	0	381	0	381	0	381	0	381	0	381	0	381	0	381
2	381	40	2	1	1	1	3	3	5	2	2	2			8	1	4	2	acs		1	2	1	1	14	2.75	1	1	1	1		2	1	1	0	0	381	0	381	0	381	0	381	0	381	0	381	0	381
1	98	50	2	2	2	2	2	2	6	2	2	2			23	3	2	2	acs	50	2	2	2	2	39	3	1	1	1	1		2	1	2	0	0	381	0	381	0	381	0	381	0	381	0	381	0	381
1	102	50	2	2	1	2	3	2	4	2	2	2			12	2	0	1	acs	72	1	2	2	1	18	3	1	1	1	2		2	1	2	0	0	382	0	382	0	382	0	382	0	382	0	382	0	382
1	84	30	2	1	1	2	2	2	5	2	2	2			9	1	2	2	acs		1	2	2	1	30	3	1	1	1	1		2	1	2	0	0	382	0	382	0	382	0	382	0	382	0	382	0	382
1	91	50	1	1	1	2	3	2	4	2	2	2			6	1	2	2	acs	63	1	2	1	1	24	2.75	1	1	2	2		1	1	1	0	0	382	0	382	0	382	0	382	0	382	0	382	0	382
1	108	50	1	1	1	2	3	2	4	1	2	1			21	3	2	2	long	58	3	1	2	2	54	3	1	1	1	2		1	1	2	0	0	382	0	382	0	382	0	382	0	382	0	382	0	382
2	382	80	2	2	2	2	3	3	5	2	2	2			34	4	-1	1	acs	51	1	1	2	2	36	3	1	1	1	1		2	1	2	0	0	382	0	382	0	382	0	382	0	382	0	382	0	382
2	382	70	1	2	2	2	3	3	4	2	2	2			32	4	1	1	diabetes	68	3	2	1	3	66	2.75	1	1	1	2		2	1	2	0	0	382	0	382	0	382	0	382	0	382	0	382	0	382
2	382	60	1	1	2	2	3	3	4	2	2	2			31	4	2	2	diabetes		1	2	1	1	12	2.75	1	1	2	1		2	1	2	0	0	382	0	382	0	382	0	382	0	382	0	382	0	382
1	90	50	1	1	2	2	3	2	4	2	2	2			25	4	2	2	acs	73.2	1	2	1	1	24	2.5	1	1	1	2		1	2	1	0	0	382	0	382	0	382	0	382	0	382	0	382	0	382
1	212	50	2	2	2	2	2	2	4	2	2	2			9	1	1	1	acs	67.4	1	2	2	1	24	4	1	1	1	2		2	2	2	0	0	383	0	383	0	383	0	383	0	383	0	383	0	383
1	119	60	2	1	2	2	3	2	4	2	2	2			11	2	0	1	long	71	1	1	1	2	45	2.75	1	1	2	2		2	2	2	n_new_12M	0	383	0	383	0	383	0	383	1	383	1	383	0	383
1	106	60	2	1	2	2	3	2	4	2	2	2			14	2	-1	1	acs	73	1	2	2	1	18	3.5	1	1	1	2		1	1	2	0	0	383	0	383	0	383	0	383	0	383	0	383	0	383
2	383	70	2	1	2	2	3	3	6	2	2	2			17	2	0	1	acs		2	2	2	1	18	3	1	1	1	1		2	1	2	0	0	383	0	383	0	383	0	383	0	383	0	383	0	383
2	383	60	2	1	1	2	3	3	4	2	2	2			20	3	-1	1	acs	78.9	1	2	2	1	18	3.5	1	1	2	2		2	1	2	0	0	383	0	383	0	383	0	383	0	383	0	383	0	383
2	383	50	1	2	1	2	2	3	4	2	2	2			3	1	2	2	acs	71	1	2	2	1	29	3	1	1	2	2		1	1	1	0	0	383	0	383	0	383	0	383	0	383	0	383	0	383
2	383	50	2	2	1	2	2	1	4	2	2	2			12	2	2	2	long	77	3	1	1	2	56	2.5	1	1	2	2		1	1	2	0	0	383	0	383	0	383	0	383	0	383	0	383	0	383
1	104	50	2	2	2	1	2	2	5	2	2	2			11	2	5	2	acs	60	3	2	1	2	38	2.75	1	1	1	1		2	1	2	0	0	383	0	383	0	383	0	383	0	383	0	383	0	383
2	384	50	2	1	1	2	3	3	4	2	2	2			4	1	0	1	acs	62	2	2	2	2	47	3	1	1	1	2		2	1	1	0	0	384	0	384	0	384	0	384	0	384	0	384	0	384
2	384	60	2	1	1	2	1	1	4	2	2	2			7	1	1	1	long	69	2	2	1	2	43	2.5	1	1	2	2		2	1	2	0	0	384	0	384	0	384	0	384	0	384	0	384	0	384
2	384	60	2	2	1	2	3	1	5	2	2	2			16	2	1	1	long	49	1	1	1	2	84	2.75	1	1	1	1		2	1	2	0	0	384	0	384	0	384	0	384	0	384	0	384	0	384
2	384	50	1	2	1	2	3	1	4	2	2	2			1	1	2	2	long	65	1	1	1	2	56	2.75	1	1	1	1		2	1	2	0	0	384	0	384	0	384	0	384	0	384	0	384	0	384
1	83	50	1	1	2	1	2	2	4	2	2	2			14	2	4	2	long	70	2	1	2	1	38	3.5	1	1	1	2		1	1	2	0	0	384	0	384	0	384	0	384	0	384	0	384	0	384
1	90	70	2	2	2	2	3	2	4	2	2	2			36	4	0	1	long	71	2	1	1	2	32	2.75	1	1	1	1		2	2	2	0	0	384	0	384	0	384	0	384	0	384	0	384	0	384
1	104	80	1	1	1	1	3	2	5	2	2	2			39	4	3	2	acs	66.2	2	2	1	1	30	2.5	1	1	1	1		2	1	2	0	0	384	0	384	0	384	0	384	0	384	0	384	0	384
2	385	50	2	1	1	2	3	3	4	2	2	2			6	1	0	1	acs	66	2	2	2	2	48	3.5	1	1	1	2		1	1	2	0	0	385	0	385	0	385	0	385	0	385	0	385	0	385
1	113	40	2	2	2	2	3	2	4	2	2	2			5	1	0	1	acs		2	2	2	1	12	4	1	1	2	1		2	1	2	0	0	385	0	385	0	385	0	385	0	385	0	385	0	385
1	73	50	2	2	1	2	3	2	4	2	2	2			8	1	0	1	acs	67	1	2	2	1	15	3.5	1	1	2	1		2	1	2	0	0	385	0	385	0	385	0	385	0	385	0	385	0	385
1	91	50	2	1	1	2	1	2	4	2	2	2			7	1	0	1	long	65	3	2	2	1	30	3.5	1	1	1	1		2	1	2	0	0	385	0	385	0	385	0	385	0	385	0	385	0	385
1	102	50	2	2	2	2	2	2	4	2	2	2			11	2	1	1	acs	66	1	2	2	1	24	4	1	1	1	2		1	1	2	0	0	385	0	385	0	385	0	385	0	385	0	385	0	385
1	100	60	2	2	1	2	3	2	4	2	2	2			13	2	0	1	acs	65	1	2	2	1	15	3	1	1	1	2		2	1	1	0	0	385	0	385	0	385	0	385	0	385	0	385	0	385
1	90	60	2	2	1	2	2	2	4	1	2	2			13	2	1	1	acs	72.2	1	2	2	1	18	3.5	1	1	2	1		2	1	2	0	0	385	0	385	0	385	0	385	0	385	0	385	0	385
1	122	60	2	1	2	2	3	2	4	2	2	2			11	2	0	1	acs	66	1	2	2	1	15	3	1	1	1	1		2	1	2	0	0	385	0	385	0	385	0	385	0	385	0	385	0	385
2	385	60	2	1	1	2	3	3	4	2	2	2			15	2	0	1	acs	62	3	1	2	2	54	3	1	1	1	1		2	1	1	12M	0	385	0	385	0	385	0	385	0	385	0	385	0	385
1	85	60	2	1	1	2	3	2	4	2	2	2			18	3	0	1	long	62	1	1	1	2	54	2.75	1	1	2	2		2	1	1	0	0	385	0	385	0	385	0	385	0	385	0	385	0	385
1	295	60	2	2	2	2	3	2	6	2	2	2			23	3	1	1	acs	47	1	2	2	1	18	3.5	1	1	1	2		1	1	2	0	0	385	0	385	0	385	0	385	0	385	0	385	0	385
1	72	70	2	2	2	1	3	2	4	2	2	2			22	3	1	1	long	65	2	2	2	2	54	3	1	1	1	1		2	1	2	0	0	385	0	385	0	385	0	385	0	385	0	385	0	385
1	106	60	2	1	1	2	2	2	5	2	2	2			8	1	2	2	acs	48.1	3	2	2	1	24	3.5	1	1	1	1		2	1	2	0	0	385	0	385	0	385	0	385	0	385	0	385	0	385
2	385	50	2	2	2	1	3	3	4	2	2	2			15	2	2	2	acs	66	3	1	2	3	66	3	1	1	1	2		2	1	2	0	0	385	0	385	0	385	0	385	0	385	0	385	0	385
1	90	60	1	1	2	2	1	2	4	2	2	2			33	4	1	1	long	65	3	2	1	4	108	2.5	1	1	1	2		2	1	2	0	0	385	0	385	0	385	0	385	0	385	0	385	0	385
2	386	40	2	2	2	2	2	3	4	2	2	2			7	1	1	1	acs	55.3	1	2	2	1	24	3.5	1	1	2	2		2	1	2	0	0	386	0	386	0	386	0	386	0	386	0	386	0	386
2	386	50	2	1	2	2	3	3	5	2	2	2			9	1	1	1	acs	52	1	2	2	1	18	3.5	1	1	1	1		2	1	2	0	0	386	0	386	0	386	0	386	0	386	0	386	0	386
1	93	70	2	2	1	2	3	2	4	2	2	2			14	2	-1	1	acs	65	1	2	2	1	18	3.5	1	1	1	2		1	1	2	0	0	386	0	386	0	386	0	386	0	386	0	386	0	386
2	386	50	2	1	1	2	3	3	5	2	2	2			17	2	1	1	acs	59	1	2	2	1	18	3.5	1	1	1	2		1	1	1	0	0	386	0	386	0	386	0	386	0	386	0	386	0	386
1	90	70	2	2	1	2	3	2	4	2	2	2			21	3	-1	1	acs	57.4	2	2	2	2	42	3	1	1	1	2		2	1	2	0	0	386	0	386	0	386	0	386	0	386	0	386	0	386
2	386	60	2	2	2	1	2	3	4	2	2	2			9	1	3	2	acs	69	1	2	2	1	30	4	1	1	1	1		2	1	1	0	0	386	0	386	0	386	0	386	0	386	0	386	0	386
1	90	40	2	2	2	2	2	2	5	2	2	2			13	2	2	2	acs	50.7	2	2	2	1	30	4	1	1	1	2		2	2	2	0	0	386	0	386	0	386	0	386	0	386	0	386	0	386
2	386	50	2	2	1	2	2	3	5	2	2	2			15	2	2	2	acs	61.34	1	2	2	1	24	3.5	1	1	1	1		2	1	2	0	0	386	0	386	0	386	0	386	0	386	0	386	0	386
2	386	70	2	2	2	2	3	1	5	2	2	2			30	4	0	1	long	70.2	3	2	1	3	74	2.5	1	1	1	2		1	1	2	0	0	386	0	386	0	386	0	386	0	386	0	386	0	386
2	387	50	2	1	2	2	3	1	4	2	2	2			8	1	0	1	long	64	1	2	2	1	28	3	1	1	1	2		2	2	2	0	0	387	0	387	0	387	0	387	0	387	0	387	0	387
1	173	50	2	2	2	2	2	2	4	2	2	2			4	1	1	1	acs	71	2	2	2	2	36	3	1	1	2	2		2	2	2	0	0	387	0	387	0	387	0	387	0	387	0	387	0	387
1	90	70	2	1	2	2	2	2	4	2	2	2			19	3	1	1	acs	57	1	1	1	2	54	2.75	1	1	1	1		2	1	2	0	0	387	0	387	0	387	0	387	0	387	0	387	0	387
1	90	70	1	1	2	2	3	2	4	2	2	2			24	3	0	1	long	69.6	2	1	2	2	42	3	1	1	1	2		1	1	2	0	0	387	0	387	0	387	0	387	0	387	0	387	0	387
2	387	50	1	1	1	2	3	1	4	2	2	2			6	1	2	2	long	68	1	1	1	2	46	2.5	1	1	2	2		1	2	1	0	0	387	0	387	0	387	0	387	0	387	0	387	0	387
1	84	50	1	2	1	2	1	2	4	2	2	2			12	2	2	2	diabetes	61	2	2	1	1	18	2.75	1	1	2	1		2	1	2	0	0	387	0	387	0	387	0	387	0	387	0	387	0	387
2	387	60	1	1	2	1	3	3	4	2	2	2			12	2	3	2	diabetes	58	2	2	2	2	42	3	1	1	1	1		2	1	2	0	0	387	0	387	0	387	0	387	0	387	0	387	0	387
2	387	70	2	2	2	1	3	3	5	2	2	2			24	3	2	2	acs	56	3	2	2	1	18	3.5	1	1	1	1		2	1	2	0	0	387	0	387	0	387	0	387	0	387	0	387	0	387
2	388	60	2	1	1	2	3	3	4	2	2	2			9	1	-1	1	acs	62.29	3	2	2	1	30	3.5	1	1	1	2		2	2	2	0	0	388	0	388	0	388	0	388	0	388	0	388	0	388
2	388	70	2	2	2	2	3	3	6	2	2	2			13	2	1	1	acs	43	1	2	1	1	30	2.75	1	1	2	1		2	1	2	0	0	388	0	388	0	388	0	388	0	388	0	388	0	388
2	388	70	2	1	1	2	2	3	4	2	2	2			12	2	1	1	acs	68	1	2	1	1	12	2.75	1	1	1	2		1	1	1	0	0	388	0	388	0	388	0	388	0	388	0	388	0	388
2	388	70	2	2	2	1	3	3	4	2	2	2			17	2	1	1	acs		1	2	1	1	12	2.5	1	1	1	2		2	1	2	0	0	388	0	388	0	388	0	388	0	388	0	388	0	388
2	388	70	2	1	1	1	1	3	5	2	2	2			23	3	3	2	acs	62.7	1	2	1	1	18	2.5	1	1	1	2		1	1	2	0	0	388	0	388	0	388	0	388	0	388	0	388	0	388
1	112	60	1	1	2	2	3	2	5	2	2	2			22	3	2	2	acs	56.2	1	2	2	1	18	3.5	1	1	1	2		1	1	1	0	0	388	0	388	0	388	0	388	0	388	0	388	0	388
2	388	70	2	2	2	2	3	3	4	2	2	2			26	4	-1	1	acs	74	2	2	1	2	78	2.5	1	1	2	2		2	1	2	0	0	388	0	388	0	388	0	388	0	388	0	388	0	388
1	90	50	2	2	2	1	3	2	4	2	2	2			0		2	2	acs	61	1	2	2	1	18	3	1	1	1	1		2	1	1	0	0	389	0	389	0	389	0	389	0	389	0	389	0	389
2	389	60	1	1	1	2	1	3	4	2	2	2			9	1	1	1	diabetes		1	2	2	1	18	3.5	1	1	2	1		2	1	2	0	0	389	0	389	0	389	0	389	0	389	0	389	0	389
1	114	50	2	1	2	2	3	2	4	2	2	2			12	2	1	1	acs	60	1	2	1	1	24	2.75	1	1	1	1		2	1	2	0	0	389	0	389	0	389	0	389	0	389	0	389	0	389
2	389	60	2	2	2	2	3	3	4	2	2	2			18	3	-1	1	acs		2	2	2	1	18	3.5	1	1	1	2		2	1	2	0	0	389	0	389	0	389	0	389	0	389	0	389	0	389
2	389	70	2	1	1	2	1	3	4	2	2	2			27	4	-1	1	acs	46	1	2	2	1	18	3	1	1	1	1		2	1	2	0	0	389	0	389	0	389	0	389	0	389	0	389	0	389
1	110	60	2	2	1	2	2	2	4	2	2	2			10	1	1	1	acs	60	1	2	2	1	24	3.5	1	1	1	2		2	2	2	n_new_12M	0	390	0	390	0	390	0	390	1	390	0	390	0	390
1	92	50	2	1	1	2	1	2	4	2	2	2			3	1	0	1	acs	74	1	2	2	1	18	3.5	1	1	2	2		1	1	2	0	0	390	0	390	0	390	0	390	0	390	0	390	0	390
1	91	60	2	1	2	2	3	2	4	2	2	2			13	2	-1	1	acs	62	3	2	2	3	57	3	1	1	2	2		1	1	1	0	0	390	0	390	0	390	0	390	0	390	0	390	0	390
2	390	70	2	2	2	2	3	3	5	2	2	2			18	3	1	1	acs	33	1	2	1	1	18	2.7	1	1	1	1		2	1	2	0	0	390	0	390	0	390	0	390	0	390	0	390	0	390
1	366	50	2	2	1	2	2	2	5	2	2	2			18	3	2	2	long	56	1	1	2	2	42	3.5	1	1	1	1		2	1	2	0	0	390	0	390	0	390	0	390	0	390	0	390	0	390
1	93	60	2	2	2	2	1	2	5	2	2	2			13	2	1	1	acs	59	1	2	2	1	18	3.5	1	1	2	2		1	1	1	0	0	391	0	391	0	391	0	391	0	391	0	391	0	391
1	93	60	2	2	2	2	3	2	4	2	2	2			15	2	0	1	acs	66	1	2	1	1	14	2.75	1	1	2	2		2	1	2	0	0	391	0	391	0	391	0	391	0	391	0	391	0	391
2	391	70	1	1	1	2	3	3	4	2	2	2			15	2	0	1	acs	57	1	2	2	1	18	3.5	1	1	1	2		2	1	2	0	0	391	0	391	0	391	0	391	0	391	0	391	0	391
2	391	60	2	2	1	2	3	3	4	2	2	2			18	3	-1	1	acs	72	2	2	2	2	39	3	1	1	1	2		2	1	1	0	0	391	0	391	0	391	0	391	0	391	0	391	0	391
2	391	50	2	1	2	1	3	1	4	2	1	2			8	1	2	2	long	60	2	2	2	1	28	3.5	1	1	1	2		1	1	1	0	0	391	0	391	0	391	0	391	0	391	0	391	0	391
1	91	30	2	1	2	1	3	2	4	2	2	2			2	1	2	2	acs	68	1	2	2	1	18	3.5	1	1	1	2		1	1	1	0	0	391	0	391	0	391	0	391	0	391	0	391	0	391
2	391	60	1	1	1	1	3	1	4	2	2	2			14	2	4	2	long	66	3	1	1	3	74	2.75	1	1	1	1		1	1	2	0	0	391	0	391	0	391	0	391	0	391	0	391	0	391
1	391	70	1	2	2	2	2	2	6	2	2	2			23	3	3	2	acs	43	3	2	1	1	24	2.5	1	1	1	1		2	2	2	0	0	391	0	391	0	391	0	391	0	391	0	391	0	391
2	392	40	2	2	2	2	2	3	4	2	2	2			9	1	1	1	acs	60	1	2	2	1	12	3	1	1	2	2		2	1	2	0	0	392	0	392	0	392	0	392	0	392	0	392	0	392
1	100	70	2	1	1	2	3	2	4	2	2	2			14	2	-1	1	long	76	3	1	2	2	60	3	1	1	1	1		2	1	2	new 12M	0	392	0	392	0	392	0	392	0	392	0	392	0	392
2	392	70	2	2	2	2	2	3	4	2	2	2			11	2	1	1	acs	51	1	2	1	2	38	2.5	1	1	1	1		2	1	1	0	0	392	0	392	0	392	0	392	0	392	0	392	0	392
2	392	40	2	1	1	2	2	3	4	2	2	2			12	2	1	1	acs	57.1	1	2	2	1	24	3.5	1	1	1	2		1	1	1	0	0	392	0	392	0	392	0	392	0	392	0	392	0	392
1	108	50	2	2	2	2	3	2	4	2	2	2			12	2	0	1	diabetes		1	1	2	1	30	3	1	1	2	2		2	2	2	0	0	392	0	392	0	392	0	392	0	392	0	392	0	392
2	392	60	1	1	1	2	3	3	4	2	2	2			17	2	1	1	diabetes		2	2	2	1	18	3.5	1	1	2	2		2	1	2	0	0	392	0	392	0	392	0	392	0	392	0	392	0	392
2	392	70	2	2	2	2	2	3	4	2	2	2			17	2	0	1	acs	68	1	2	2	1	24	3.5	1	1	1	2		2	2	2	0	0	392	0	392	0	392	0	392	0	392	0	392	0	392
1	99	70	2	1	2	2	2	2	4	2	2	2			15	2	0	1	acs	69	1	2	2	1	24	3.5	1	1	1	2		1	2	2	0	0	392	0	392	0	392	0	392	0	392	0	392	0	392
1	98	50	2	1	1	2	3	2	5	2	2	2			19	3	1	1	long	69	3	2	2	2	60	3	1	1	1	2		2	1	2	0	0	392	0	392	0	392	0	392	0	392	0	392	0	392
1	88	40	1	1	1	2	1	2	4	2	2	2			9	1	2	2	acs	61	1	1	1	2	12	2.75	1	1	1	2		2	1	2	0	0	392	0	392	0	392	0	392	0	392	0	392	0	392
2	392	50	2	2	1	2	2	3	4	2	2	2			4	1	2	2	acs	64	1	2	1	1	18	2.75	1	1	2	2		2	1	2	0	0	392	0	392	0	392	0	392	0	392	0	392	0	392
2	392	60	2	2	1	2	2	1	5	2	2	2			12	2	3	2	long	62	1	1	1	2	51	2.75	1	1	1	1		2	1	2	0	0	392	0	392	0	392	0	392	0	392	0	392	0	392
1	106	70	1	1	1	2	3	2	4	2	2	2			34	4	0	1	diabetes	74	1	2	1	1	14	2.75	1	1	1	2		1	2	1	0	0	392	0	392	0	392	0	392	0	392	0	392	0	392
1	90	40	1	1	2	2	1	2	4	2	2	2			4	1	1	1	acs	65.5	2	2	2	1	18	3.5	1	1	1	2		2	1	2	0	0	393	0	393	0	393	0	393	0	393	0	393	0	393
2	393	50	2	2	1	2	1	1	4	2	2	2			7	1	1	1	long	58	3	1	1	3	92	2.5	1	1	2	2		2	1	1	0	0	393	0	393	0	393	0	393	0	393	0	393	0	393
2	393	40	2	2	1	2	3	3	5	2	2	2			14	2	2	2	acs	55	2	2	1	1	24	2.75	1	1	1	1		2	1	2	0	0	393	0	393	0	393	0	393	0	393	0	393	0	393
2	393	40	2	2	1	2	2	3	5	2	2	2			12	2	2	2	acs	58	1	2	2	1	15	3.5	1	1	2	2		2	1	1	0	0	393	0	393	0	393	0	393	0	393	0	393	0	393
2	393	60	1	1	2	2	3	1	6	2	2	2			23	3	2	2	long	53	1	1	2	2	56	3.5	1	1	1	2		1	2	2	0	0	393	0	393	0	393	0	393	0	393	0	393	0	393
1	90	70	2	2	2	2	3	2	4	2	2	2			28	4	-1	1	long	67	2	1	1	2	42	2.75	1	1	1	1		2	1	2	0	0	393	0	393	0	393	0	393	0	393	0	393	0	393
2	394	50	2	2	1	2	3	1	4	2	2	2			6	1	0	1	long	58	1	1	2	2	41	4	1	1	2	2		2	1	2	0	0	394	0	394	0	394	0	394	0	394	0	394	0	394
1	150	60	2	1	1	2	3	2	4	2	2	2			9	1	0	1	acs	77	1	2	2	1	15	3.5	1	1	1	2		1	1	2	0	0	394	0	394	0	394	0	394	0	394	0	394	0	394
2	394	40	2	2	2	2	3	3	5	2	2	2			11	2	1	1	acs	67	2	2	2	1	15	3	1	1	1	2		2	1	2	0	0	394	0	394	0	394	0	394	0	394	0	394	0	394
1	108	60	2	1	2	2	3	2	5	2	2	2			15	2	0	1	acs	47	3	2	2	2	42	3.5	1	1	2	1		2	1	2	0	0	394	0	394	0	394	0	394	0	394	0	394	0	394
2	394	50	2	2	1	1	3	1	4	2	2	2			7	1	3	2	long	71.2	3	1	1	2	46	2.5	1	1	1	1		2	1	2	0	0	394	0	394	0	394	0	394	0	394	0	394	0	394
1	91	60	2	2	2	1	2	2	5	2	2	2			18	3	3	2	acs	57	1	2	2	1	24	3.5	1	1	2	2		2	1	1	0	0	394	0	394	0	394	0	394	0	394	0	394	0	394
2	394	70	1	2	2	2	3	1	5	2	2	2			27	4	1	1	long		2	1	1	2	56	2.75	2	1	1	2		1	1	2	0	0	394	0	394	0	394	0	394	0	394	0	394	0	394
1	91	40	2	1	1	2	1	2	5	2	2	2			8	1	1	1	long	52	1	2	2	1	30	4	1	1	1	1		2	1	2	0	0	395	0	395	0	395	0	395	0	395	0	395	0	395
2	395	70	2	2	1	2	2	1	5	2	2	2			20	3	2	2	long	68	2	2	1	2	43	2.5	1	1	2	1		2	1	2	0	0	395	0	395	0	395	0	395	0	395	0	395	0	395
2	395	70	1	2	1	1	3	3	4	2	2	2			33	4	2	2	diabetes	51.3	1	2	2	1	18	4	1	1	2	1		2	1	2	0	0	395	0	395	0	395	0	395	0	395	0	395	0	395
2	395	50	2	2	1	2	2	3	4	2	2	2			6	1	1	1	acs	63.3	1	2	2	1	15	4	1	1	1	1		2	1	2	0	0	396	0	396	0	396	0	396	0	396	0	396	0	396
2	395	70	2	2	1	2	3	3	4	2	2	2			14	2	-1	1	acs	69	1	2	2	1	30	3	1	1	2	2		2	2	2	0	0	396	0	396	0	396	0	396	0	396	0	396	0	396
2	395	60	2	1	2	2	3	1	4	2	2	2			12	2	0	1	long	66	1	2	1	1	23	2.5	1	1	1	2		1	1	2	0	0	397	0	397	0	397	0	397	0	397	0	397	0	397
1	94	60	2	1	1	2	3	2	4	2	2	2			14	2	-1	1	long	57	1	2	2	2	48	3	1	1	1	1		2	1	2	0	0	398	0	398	0	398	0	398	0	398	0	398	0	398
2	395	60	2	2	2	2	3	3	4	2	2	2			16	2	-1	1	acs		3	2	2	1	18	3	1	1	1	2		2	2	2	0	0	398	0	398	0	398	0	398	0	398	0	398	0	398
2	395	70	2	1	2	2	3	3	4	2	2	2			21	3	-1	1	acs	63	1	2	1	1	24	2.75	1	1	2	2		2	1	1	0	0	398	0	398	0	398	0	398	0	398	0	398	0	398
2	395	70	2	2	2	2	2	3	4	2	2	2			20	3	0	1	acs	70	1	2	2	1	24	3.5	1	1	2	1		2	1	2	0	0	398	0	398	0	398	0	398	0	398	0	398	0	398
2	395	40	2	1	2	1	2	3	4	2	2	2			12	2	3	2	acs	69	3	2	2	1	18	3	1	1	1	2		2	2	2	0	0	398	0	398	0	398	0	398	0	398	0	398	0	398
1	395	50	2	2	2	2	2	2	6	2	2	2			24	3	2	2	diabetes		3	2	2	2	33	3.5	1	1	2	2		1	2	1	0	0	398	0	398	0	398	0	398	0	398	0	398	0	398
1	395	60	2	1	2	2	1	2	4	2	2	2			14	2	0	1	acs	61	1	2	2	1	12	3.5	1	1	1	1		2	1	2	0	0	399	0	399	0	399	0	399	0	399	0	399	0	399
2	395	60	2	1	1	2	3	3	4	2	2	2			14	2	1	1	acs	71	2	2	1	1	18	2.75	1	1	1	2		1	1	1	0	0	399	0	399	0	399	0	399	0	399	0	399	0	399
2	395	40	2	2	2	2	3	3	6	2	2	2			15	2	1	1	acs	55	2	1	2	2	45	3.5	1	1	2	1		2	1	2	0	0	399	0	399	0	399	0	399	0	399	0	399	0	399
2	395	70	1	1	2	2	3	3	4	2	2	2			18	3	0	1	diabetes		2	2	2	1	15	3	1	1	2	1		2	2	1	0	0	399	0	399	0	399	0	399	0	399	0	399	0	399
1	90	60	1	2	1	2	3	2	4	2	2	2			22	3	1	1	long	79	1	1	1	2	60	2.75	1	1	1	1		1	1	1	0	0	399	0	399	0	399	0	399	0	399	0	399	0	399
1	91	60	1	1	1	2	3	2	5	1	2	1			21	3	2	2	diabetes	63	2	2	2	1	18	3.5	1	1	1	2		1	1	2	0	0	399	0	399	0	399	0	399	0	399	0	399	0	399
2	395	50	2	1	1	2	3	3	4	2	2	2			10	1	0	1	acs	70	3	2	2	1	30	3	1	1	1	2		2	1	1	0	0	400	0	400	0	400	0	400	0	400	0	400	0	400
1	107	80	1	1	2	2	3	2	4	2	2	2			14	2	-1	1	acs	66	1	2	2	1	15	3	1	1	2	2		1	2	1	0	0	400	0	400	0	400	0	400	0	400	0	400	0	400
2	395	60	1	1	2	2	3	3	4	2	2	2			18	3	0	1	diabetes	73	1	2	2	1	15	3	1	1	2	2		2	2	2	0	0	401	0	401	0	401	0	401	0	401	0	401	0	401
2	395	70	2	1	2	1	1	3	4	2	2	2			24	3	1	1	acs	43	1	2	2	1	30	4	1	1	1	2		1	1	2	0	0	401	0	401	0	401	0	401	0	401	0	401	0	401
1	94	50	2	1	2	1	2	2	5	2	2	2			4	1	4	2	acs		2	2	2	1	24	3.5	1	1	1	1		2	1	2	0	0	401	0	401	0	401	0	401	0	401	0	401	0	401
2	395	40	2	2	1	2	2	3	4	2	2	2			7	1	1	1	acs	66	1	2	2	1	18	3	1	1	1	2		1	1	2	0	0	402	0	402	0	402	0	402	0	402	0	402	0	402
2	395	40	2	1	2	2	1	3	5	2	2	2			1	1	1	1	acs	47	1	2	2	1	18	4	1	1	1	1		2	1	2	0	0	402	0	402	0	402	0	402	0	402	0	402	0	402
1	103	60	1	1	1	2	3	2	5	2	2	2			16	2	1	1	long	48	3	1	2	2	60	3.5	1	1	2	2		1	1	1	0	0	402	0	402	0	402	0	402	0	402	0	402	0	402
1	90	40	1	1	2	2	2	2	5	2	2	2			11	2	4	2	long	43	3	1	1	3	75	2.75	1	1	1	1		2	1	2	0	0	402	0	402	0	402	0	402	0	402	0	402	0	402
1	90	60	2	1	2	2	2	2	5	2	2	2			18	3	2	2	acs	60	1	2	2	1	30	3	1	1	2	1		2	1	2	0	0	402	0	402	0	402	0	402	0	402	0	402	0	402
2	395	60	2	1	2	1	3	1	4	2	2	2			9	1	1	1	long	73	2	2	2	2	46	3	1	1	1	1		2	1	2	new_3M	0	403	0	403	0	403	0	403	1	478	1	478	0	403
1	91	40	1	2	2	1	2	2	5	2	1	1			7	1	6	2	acs	50	3	2	2	1	18	3	1	1	1	1		2	1	2	0	0	404	0	404	0	404	0	404	0	404	0	404	0	404
1	90	50	2	2	1	2	1	2	4	2	2	2			11	2	0	1	long	72	1	2	2	1	24	3.5	1	1	2	2		2	1	2	0	0	406	0	406	0	406	0	406	0	406	0	406	0	406
1	90	60	2	1	1	2	3	2	4	2	2	2			22	3	1	1	long	55	2	1	1	3	72	2.75	1	1	1	1		2	1	1	0	0	406	0	406	0	406	0	406	0	406	0	406	0	406
2	395	50	1	1	1	2	2	3	4	2	2	2			3	1	2	2	diabetes	57	1	2	2	1	18	3.5	1	1	1	2		2	1	1	0	0	407	0	407	0	407	0	407	0	407	0	407	0	407
2	395	50	2	1	2	2	2	3	4	2	2	2			9	1	1	1	acs	74	3	2	2	1	15	3.5	1	1	1	2		1	1	1	0	0	408	0	408	0	408	0	408	0	408	0	408	0	408
1	96	60	2	1	1	2	3	2	4	2	2	2			11	2	-1	1	long	66	1	1	2	1	30	3.5	1	1	1	2		1	1	2	0	0	408	0	408	0	408	0	408	0	408	0	408	0	408
2	395	70	2	1	2	2	3	1	5	2	2	2			26	4	-1	1	long	51	2	2	2	1	28	4	1	1	1	1		2	1	2	0	0	408	0	408	0	408	0	408	0	408	0	408	0	408
1	95	70	2	1	1	2	3	2	5	2	2	2			14	2	0	1	acs	63.9	1	2	2	1	15	3	1	1	1	2		2	1	1	0	0	409	0	409	0	409	0	409	0	409	0	409	0	409
1	87	50	1	1	1	2	2	2	5	2	2	2			6	1	3	2	acs	53	3	2	2	1	24	3	1	1	1	2		1	1	2	0	0	409	0	409	0	409	0	409	0	409	0	409	0	409
2	395	50	2	2	2	2	2	3	5	2	2	2			9	1	2	2	acs		1	2	2	1	18	4	1	1	1	1		1	1	2	0	0	409	0	409	0	409	0	409	0	409	0	409	0	409
1	395	50	1	2	1	2	3	2	5	2	2	2			11	2	3	2	acs	48	3	2	1	4	77	2.5	1	1	2	2		1	1	1	0	0	410	0	410	0	410	0	410	0	410	0	410	0	410
2	395	60	2	1	1	2	3	3	4	1	2	2			14	2	0	1	acs	71	1	2	2	1	18	3	1	1	1	1		2	1	2	0	0	411	0	411	0	411	0	411	0	411	0	411	0	411
2	395	50	2	2	2	1	1	1	5	2	2	2			11	2	3	2	long	59	3	1	2	4	97	3	1	1	1	1		2	1	2	0	0	411	0	411	0	411	0	411	0	411	0	411	0	411
1	90	70	2	2	2	2	3	2	5	2	2	2			14	2	0	1	acs		3	2	2	1	24	3.5	1	1	1	1		1	2	2	0	0	412	0	412	0	412	0	412	0	412	0	412	0	412
2	395	50	2	1	1	2	2	1	4	2	2	2			9	1	2	2	long	66	2	1	1	2	46	2.75	1	1	2	1		2	1	2	0	0	412	0	412	0	412	0	412	0	412	0	412	0	412
2	395	40	2	1	1	2	3	3	4	2	2	2			0		1	1	acs	72.43	1	2	1	1	18	2.75	1	1	1	2		1	1	2	0	0	413	0	413	0	413	0	413	0	413	0	413	0	413
2	395	40	1	2	1	2	2	3	4	2	2	2			10	1	2	2	diabetes	63	1	2	2	1	18	3.5	1	1	2	2		2	1	1	0	0	413	0	413	0	413	0	413	0	413	0	413	0	413
2	395	60	2	1	1	2	1	3	4	2	2	2			18	3	0	1	acs		1	2	2	2	24	3.5	1	1	2	1		2	1	2	0	0	414	0	414	0	414	0	414	0	414	0	414	0	414
1	90	40	2	1	1	2	3	2	5	2	2	2			9	1	2	2	acs	55	2	2	1	2	48	2.75	1	1	1	2		1	1	2	0	0	414	0	414	0	414	0	414	0	414	0	414	0	414
1	185	70	2	1	1	1	3	2	4	2	2	2			18	3	1	1	acs	45	1	2	2	1	15	3	1	1	2	2		2	1	1	0	0	415	0	415	0	415	0	415	0	415	0	415	0	415
1	366	60	2	1	2	2	1	2	5	2	2	2			17	2	0	1	acs	71	1	2	2	1	18	3.5	1	1	2	2		2	1	1	3M	0	416	0	416	0	416	0	416	1	91	1	91	0	416
2	395	60	1	1	1	2	3	3	4	2	2	2			15	2	0	1	diabetes	68	1	2	2	1	15	3.5	1	1	1	2		1	1	1	0	0	417	0	417	0	417	0	417	0	417	0	417	0	417
1	95	50	2	2	1	2	3	2	4	2	2	2			5	1	1	1	long	63	2	2	1	2	48	2.5	1	1	2	2		2	1	2	0	0	419	0	419	0	419	0	419	0	419	0	419	0	419
2	395	60	1	1	1	2	2	3	4	2	2	2			9	1	2	2	acs	61	1	2	2	1	18	4	1	1	2	2		1	1	2	0	0	419	0	419	0	419	0	419	0	419	0	419	0	419
1	110	50	1	1	1	2	3	2	4	1	2	2			12	2	3	2	long	66	3	1	1	2	60	2.75	1	1	1	2		1	1	1	0	0	420	0	420	0	420	0	420	0	420	0	420	0	420
1	121	40	2	1	1	2	3	2	5	2	2	2			14	2	2	2	acs	46	1	2	1	1	24	2.75	1	1	1	1		2	1	2	0	0	420	0	420	0	420	0	420	0	420	0	420	0	420
2	395	30	2	2	1	2	3	3	5	2	2	2			11	2	2	2	acs	46.2	2	1	1	1	30	2.75	1	1	1	1		2	1	2	0	0	420	0	420	0	420	0	420	0	420	0	420	0	420
2	395	50	2	1	1	2	2	3	4	2	2	2			15	2	1	1	acs	72	3	2	2	1	15	4	1	1	1	1		2	1	2	0	0	422	0	422	0	422	0	422	0	422	0	422	0	422
1	91	60	1	1	2	2	3	2	4	2	2	2			16	2	1	1	diabetes	54	2	2	1	2	36	2.75	1	1	2	2		2	2	1	0	0	422	0	422	0	422	0	422	0	422	0	422	0	422
2	395	60	1	1	2	2	3	1	4	2	2	2			11	2	2	2	long	63	3	2	1	2	51	2.5	1	1	2	2		1	2	1	0	0	422	0	422	0	422	0	422	0	422	0	422	0	422
1	90	60	2	2	2	2	2	2	4	2	2	2			11	2	1	1	long		1	1	2	1	38	3	1	1	2	2		2	1	2	0	0	423	0	423	0	423	0	423	0	423	0	423	0	423
1	143	80	1	1	1	2	3	2	5	1	2	1			34	4	2	2	acs	62	3	2	1	1	18	2.75	1	1	2	1		2	1	2	0	0	423	0	423	0	423	0	423	0	423	0	423	0	423
2	395	50	2	1	2	1	1	1	4	2	2	2			13	2	2	2	long	76	3	2	2	1	28	3.5	1	1	1	2		2	1	1	0	0	426	0	426	0	426	0	426	0	426	0	426	0	426
2	395	50	2	2	2	2	3	1	4	2	2	2			5	1	0	1	long	61	1	1	2	2	41	3	1	1	1	2		2	1	1	0	0	428	0	428	0	428	0	428	0	428	0	428	0	428
1	102	60	1	2	1	2	3	2	4	1	2	2			23	3	1	1	diabetes	69.5	3	2	2	2	39	3	1	1	1	2		2	1	2	0	0	428	0	428	0	428	0	428	0	428	0	428	0	428
1	90	70	1	2	1	2	3	2	4	2	2	2			28	4	0	1	diabetes		2	2	2	1	24	3.5	1	1	1	2		1	1	2	0	0	428	0	428	0	428	0	428	0	428	0	428	0	428
2	395	50	2	2	2	2	2	3	6	2	2	2			6	1	2	2	acs	42	1	2	2	1	30	3	1	1	1	2		1	1	2	0	0	429	0	429	0	429	0	429	0	429	0	429	0	429
1	90	60	1	2	1	2	3	2	4	2	2	2			28	4	2	2	diabetes	65.7	3	2	1	3	47	2.5	1	1	1	2		2	1	2	0	0	430	0	430	0	430	0	430	0	430	0	430	0	430
1	75	70	2	1	2	2	3	2	5	2	2	2			16	2	1	1	acs	69	2	2	1	1	14	2.75	1	1	1	2		1	1	2	12M	0	432	0	432	0	432	0	432	0	432	0	432	0	432
1	395	80	1	1	1	2	3	2	6	2	2	2			38	4	1	1	acs	43	1	2	1	1	18	2.75	1	1	1	2		2	1	2	0	0	432	0	432	0	432	0	432	0	432	0	432	0	432
1	90	70	2	2	1	2	3	2	5	2	2	2			22	3	0	1	long	66	1	1	2	2	48	3	1	1	2	1		2	1	1	0	0	435	0	435	0	435	0	435	0	435	0	435	0	435
1	91	50	2	1	2	2	2	2	4	2	2	2			8	1	2	2	acs	72	1	2	1	1	18	2.75	1	1	2	2		1	1	1	0	0	438	0	438	0	438	0	438	0	438	0	438	0	438
1	153	50	1	2	1	2	2	2	5	2	2	2			9	1	3	2	acs	44	1	2	2	1	30	3	1	1	1	1		2	1	2	0	0	442	0	442	0	442	0	442	0	442	0	442	0	442
2	395	30	2	2	1	2	2	3	5	2	2	2			11	2	2	2	acs	62	1	2	2	1	18	3.5	1	1	1	1		2	2	2	12M	0	445	0	445	0	445	0	445	0	445	0	445	0	445
1	102	60	2	2	2	2	3	2	4	2	2	2			9	1	0	1	acs	66	1	2	2	1	24	3.5	1	1	1	2		2	2	2	0	0	446	0	446	0	446	0	446	0	446	0	446	0	446
1	100	50	2	1	2	2	3	2	4	2	2	2			8	1	1	1	acs	70	2	2	1	2	36	2.75	1	1	1	2		1	1	1	0	0	447	0	447	0	447	0	447	0	447	0	447	0	447
1	90	60	1	2	2	2	2	2	4	1	2	2			15	2	2	2	long	62	2	1	2	2	42	4	1	1	1	2		2	1	2	0	0	448	0	448	0	448	0	448	0	448	0	448	0	448
1	91	70	2	2	2	2	3	2	4	2	2	2			36	4	-2	1	acs	53	1	2	2	1	24	3	1	1	2	2		1	1	2	0	0	450	0	450	0	450	0	450	0	450	0	450	0	450
1	90	50	2	1	2	2	2	2	4	2	2	2			10	1	1	1	acs	74	2	2	2	1	18	3	2	1	1	2		2	1	2	0	0	451	0	451	0	451	0	451	0	451	0	451	0	451
2	395	50	1	2	1	2	1	3	4	2	2	2			10	1	1	1	diabetes		1	2	2	1	12	3.5	1	1	1	2		2	1	2	0	0	453	0	453	0	453	0	453	0	453	0	453	0	453
2	395	50	2	1	1	2	3	3	4	2	2	2			12	2	0	1	acs	61	1	2	2	1	18	3.5	1	1	1	2		2	1	2	0	0	456	0	456	0	456	0	456	0	456	0	456	0	456
1	103	60	2	1	1	2	3	2	4	2	2	2			20	3	0	1	long	79	2	1	1	3	54	2.75	1	1	2	2		1	1	1	0	0	462	0	462	0	462	0	462	0	462	0	462	0	462
1	99	60	2	1	2	1	2	2	4	2	2	2			14	2	4	2	long	48	3	2	1	2	48	2.75	1	1	1	2		2	1	2	0	0	464	0	464	0	464	0	464	0	464	0	464	0	464
2	395	60	2	2	2	1	1	3	5	2	2	2			11	2	3	2	acs	66.61	2	2	2	1	18	4	1	1	1	2		2	1	2	0	0	468	0	468	0	468	0	468	0	468	0	468	0	468
1	123	70	2	2	1	2	2	2	4	2	2	2			18	3	1	1	long		3	2	1	2	60	2.75	1	1	1	2		2	1	2	0	0	469	0	469	0	469	0	469	0	469	0	469	0	469
1	90	70	1	1	2	2	3	2	4	2	2	2			21	3	1	1	long		3	1	1	3	69	2.75	1	1	1	2		1	2	2	0	0	478	0	478	0	478	0	478	0	478	0	478	0	478
2	395	70	1	2	2	2	2	1	4	2	2	2			14	2	1	1	long	59.3	3	1	2	3	74	3.5	1	1	1	1		2	1	2	0	0	485	0	485	0	485	0	485	0	485	0	485	0	485
1	101	40	2	1	2	2	1	2	5	2	2	2			4	1	2	2	acs	75	2	2	1	2	46	2.75	1	1	2	1		2	1	2	new 12M	0	514	0	514	0	514	0	514	1	311	1	311	0	514
2	395	30	2	1	2	2	2	3	4	2	2	2			10	1	1	1	acs	74	1	2	2	1	18	3	1	1	2	2		2	1	2	0	0	539	0	539	0	539	0	539	0	539	0	539	0	539
1	109	60	2	2	1	2	2	2	4	2	2	2			9	1	2	2	acs	68	2	2	1	2	36	2.75	1	1	2	1		2	1	2	0	0	543	0	543	0	543	0	543	0	543	0	543	0	543
2	395	70	2	2	2	2	3	3	4	2	2	2			19	3	-2	1	acs	57.6	1	2	2	1	15	3	1	1	1	1		2	1	2	0	0	544	0	544	0	544	0	544	0	544	0	544	0	544
2	395	50	2	1	1	1	3	1	4	2	2	2			3	1	2	2	long	59	1	2	2	1	28	3.5	1	1	2	2		2	1	1	0	0	547	0	547	0	547	0	547	0	547	0	547	0	547
2	395	50	1	2	2	2	3	3	4	2	2	2			5	1	2	2	diabetes	77	1	2	1	1	30	2.5	1	1	2	2		2	1	1	0	0	549	0	549	0	549	0	549	0	549	0	549	0	549
2	395	60	1	1	2	2	2	1	4	2	2	2			0		3	2	long	55	1	1	1	2	46	2.75	1	1	1	2		2	1	1	0	0	562	0	562	0	562	0	562	0	562	0	562	0	562
2	395	70	1	1	2	2	3	1	4	2	2	2			17	2	0	1	long	68	3	1	2	2	56	3	1	1	2	2		2	2	1	0	0	618	0	618	0	618	0	618	0	618	0	618	0	618
1	90	60	2	1	1	2	3	2	5	2	2	2			24	3	0	1	long	79	1	1	2	2	60	3	1	1	2	2		2	2	2	0	0	626	0	626	0	626	0	626	0	626	0	626	0	626
2	395	50	1	2	2	1	2	3	4	2	2	2			7	1	5	2	acs	65	3	2	1	3	78	2.75	1	1	1	1		2	1	2	0	0	627	0	627	0	627	0	627	0	627	0	627	0	627
2	395	50	2	1	1	2	1	3	4	2	2	2			6	1	0	1	acs	67	1	2	2	1	24	3.5	1	1	2	1		2	2	2	0	0	640	0	640	0	640	0	640	0	640	0	640	0	640
1	90	70	1	1	1	2	3	2	4	2	2	2			37	4	1	1	long	69	3	2	1	1	30	2.75	1	1	2	2		2	1	2	0	0	752	0	752	0	752	0	752	0	752	0	752	0	752
1	1	60	2	1	1	2	3	2	4	1	2	1			23	3	1	1	long		2	2	2	1	30	3.5	1	1	2	2		2	2	2	0	0	1	0	1	0	1	0	1	0	1	0	1	0	1
2	1	70	1	1	2	2	3	3	4	1	2	2			37	4	1	1	diabetes		2	2	2	1	15	3	1	1	2	2		1	2	1	0	0	1	0	1	0	1	0	1	0	1	0	1	0	1
1	90	70	1	2	1	2	1	2	5	2	2	2			48	4	0	1	diabetes	67	1	2	2	1	15	3	1	1	1	2		1	1	1	1M	1	13	0	13	1	13	0	13	0	13	0	13	0	13
1	21	60	1	2	1	1	3	2	6	2	2	2			42	4	4	2	acs	38	3	2	1	2	48	2.75	1	1	1	1		2	1	2	0	0	21	0	21	0	21	0	21	0	21	0	21	0	21
1	90	60	1	1	1	2	3	2	4	2	2	2			17	2	1	1	long	71	1	1	1	3	60	2.5	1	1	1	2		1	1	2	0	0	34	0	34	0	34	0	34	0	34	0	34	0	34
1	90	70	1	1	2	2	3	2	4	2	2	2			21	3	1	1	diabetes	66.6	2	2	1	1	18	2.5	1	1	1	1		2	1	2	0	0	60	0	60	0	60	0	60	0	60	0	60	0	60
1	92	70	2	2	2	2	3	2	4	2	2	2			24	3	-2	1	long	64	1	2	2	1	30	3	1	1	1	2		2	1	2	0	0	74	0	74	0	74	0	74	0	74	0	74	0	74
2	74	40	2	1	1	2	2	3	5	2	2	2			10	1	2	2	acs	61	2	2	2	1	18	3.5	1	1	1	2		1	1	1	0	0	74	0	74	0	74	0	74	0	74	0	74	0	74
2	81	50	2	1	1	2	2	3	5	2	2	2			5	1	2	2	acs	55	1	2	2	1	15	3	1	1	1	1		2	1	2	0	0	81	0	81	0	81	0	81	0	81	0	81	0	81
2	90	50	2	2	2	2	3	3	5	2	2	2			7	1	1	1	acs	47	1	2	2	1	18	3	1	1	1	1		2	1	2	0	0	90	0	90	0	90	0	90	0	90	0	90	0	90
2	91	60	1	1	2	1	3	1	4	2	2	2			12	2	4	2	long	62	1	1	1	3	53	2.5	1	1	2	2		1	1	1	3M	1	91	0	91	1	91	0	91	0	91	0	91	0	91
2	94	70	2	2	1	2	3	3	4	2	2	2			19	3	-1	1	acs	77	2	2	2	3	45	3	1	1	2	2		2	1	1	0	0	94	0	94	0	94	0	94	0	94	0	94	0	94
1	100	50	2	1	2	2	3	2	4	2	2	2			11	2	0	1	acs		1	2	2	1	24	3	1	1	2	2		1	1	1	0	0	104	0	104	0	104	0	104	0	104	0	104	0	104
1	90	40	2	2	1	2	3	2	4	2	2	2			2	1	0	1	long	48	2	1	2	1	30	3.5	1	1	2	1		2	1	1	0	0	108	0	108	0	108	0	108	0	108	0	108	0	108
2	114	70	1	2	2	2	3	3	6	2	2	2			19	3	2	2	acs	48	3	1	1	3	45	2.75	1	1	1	2		2	1	2	0	0	114	0	114	0	114	0	114	0	114	0	114	0	114
2	119	60	2	1	1	2	2	3	4	2	2	2			17	2	0	1	acs	68	1	2	2	1	24	3.5	1	1	1	2		2	1	2	0	0	119	0	119	0	119	0	119	0	119	0	119	0	119
1	88	70	1	1	2	2	3	2	4	2	2	2			24	3	-1	1	acs	70	1	2	2	1	18	3	1	1	1	2		1	2	2	0	0	134	0	134	0	134	0	134	0	134	0	134	0	134
2	143	40	2	2	1	2	2	3	4	2	2	2			9	1	1	1	acs	50	3	2	2	3	72	3	1	1	1	1		2	1	2	0	0	143	0	143	0	143	0	143	0	143	0	143	0	143
2	144	80	2	1	2	2	3	3	4	2	2	2			25	4	-1	1	acs	55	3	2	1	2	48	2.5	1	1	1	1		2	1	2	0	0	144	0	144	0	144	0	144	0	144	0	144	0	144
2	148	60	1	1	2	2	3	3	4	2	2	2			21	3	2	2	diabetes	70	3	2	1	1	18	2.5	1	1	1	2		2	1	1	0	0	148	0	148	0	148	0	148	0	148	0	148	0	148
2	151	50	2	2	1	2	3	3	4	2	2	2			6	1	0	1	acs	66	1	2	2	1	15	4	1	1	1	2		1	1	2	0	0	151	0	151	0	151	0	151	0	151	0	151	0	151
1	90	60	2	1	2	2	3	2	4	2	2	2			13	2	1	1	long	46	3	1	1	3	72	2.75	1	1	1	1		2	1	2	0	0	163	0	163	0	163	0	163	0	163	0	163	0	163
2	163	50	2	2	1	1	2	3	5	2	2	2			18	3	5	2	acs	49	1	1	1	2	48	2.75	1	1	1	1		2	1	2	0	0	163	0	163	0	163	0	163	0	163	0	163	0	163
1	91	50	1	1	2	1	2	2	5	2	2	2			12	2	5	2	acs	44	1	2	2	1	24	3.5	1	1	2	1		2	1	2	0	0	167	0	167	0	167	0	167	0	167	0	167	0	167
1	91	30	1	2	1	2	2	2	4	2	2	2			0		2	2	diabetes	61	1	2	2	1	24	3.5	1	1	2	2		2	1	1	6M	0	169	0	169	0	169	0	169	1	169	1	169	0	169
1	172	60	2	2	2	2	2	2	6	2	2	2			12	2	3	2	acs	42	2	2	1	1	18	2.75	1	1	1	2		1	1	2	0	0	172	0	172	0	172	0	172	0	172	0	172	0	172
1	96	60	2	1	1	1	3	2	4	2	2	2			12	2	2	2	long	67	2	2	2	1	30	3	1	1	1	1		2	1	2	0	0	174	0	174	0	174	0	174	0	174	0	174	0	174
1	108	50	2	1	1	2	1	2	4	2	2	2			13	2	0	1	acs		2	2	2	1	18	3.5	1	1	2	2		2	2	2	0	0	177	0	177	0	177	0	177	0	177	0	177	0	177
2	178	40	2	2	1	2	3	3	4	2	2	2			5	1	1	1	acs		3	1	1	2	42	2.5	1	1	2	2		2	1	1	0	0	178	0	178	0	178	0	178	0	178	0	178	0	178
2	178	70	1	2	2	2	3	3	6	2	2	2			35	4	0	1	acs	33	1	2	2	2	48	3	1	1	2	2		2	1	2	0	0	178	0	178	0	178	0	178	0	178	0	178	0	178
2	179	50	2	1	1	2	1	3	4	2	2	2			3	1	0	1	acs	62	1	2	2	1	15	3.5	1	1	1	2		1	1	1	new 12 M	0	179	0	179	0	179	0	179	0	179	0	179	0	179
1	97	60	2	2	1	1	2	2	4	2	2	2			15	2	2	2	acs	68	2	2	2	1	18	3.5	1	1	1	1		2	1	1	0	0	179	0	179	0	179	0	179	0	179	0	179	0	179
1	119	40	2	1	2	2	3	2	5	2	2	2			3	1	1	1	acs	63	2	2	2	1	24	3	1	1	1	1		2	1	2	0	0	181	0	181	0	181	0	181	0	181	0	181	0	181
2	182	60	2	1	1	2	3	1	4	2	2	2			19	3	-1	1	long	61	1	2	2	1	26	3.5	1	1	1	1		2	1	2	0	0	182	0	182	0	182	0	182	0	182	0	182	0	182
2	182	60	1	1	1	1	3	3	4	2	2	2			13	2	3	2	acs	77	2	2	2	1	24	3	1	1	1	2		1	1	1	0	0	182	0	182	0	182	0	182	0	182	0	182	0	182
2	191	70	1	2	1	2	2	3	5	2	2	2			14	2	1	1	acs	46.82	3	2	2	2	48	3.5	1	1	1	1		2	1	2	0	0	191	0	191	0	191	0	191	0	191	0	191	0	191
2	192	60	1	1	1	2	3	3	5	2	2	2			16	2	2	2	acs	69.8	3	2	1	3	84	2.5	1	1	1	1		2	1	1	0	0	192	0	192	0	192	0	192	0	192	0	192	0	192
1	112	50	2	2	2	2	3	2	4	2	2	2			6	1	1	1	long	68	3	2	1	1	30	2.75	1	1	1	2		2	2	1	0	0	197	0	197	0	197	0	197	0	197	0	197	0	197
2	198	60	2	2	1	2	3	3	5	2	2	2			16	2	0	1	acs	69.64	3	2	2	1	30	3	1	1	1	1		2	2	2	0	0	198	0	198	0	198	0	198	0	198	0	198	0	198
1	101	60	1	1	2	2	1	2	6	2	2	2			16	2	1	1	diabetes	71	1	2	2	1	18	3.5	1	1	1	1		2	2	2	0	0	199	0	199	0	199	0	199	0	199	0	199	0	199
1	120	60	1	2	2	2	3	2	4	2	2	2			12	2	2	2	long	56	3	1	1	3	75	2.75	1	1	2	1		2	1	2	6M	0	199	0	199	0	199	0	199	1	200	1	200	0	199
2	203	40	2	2	2	2	2	3	5	2	2	2			5	1	2	2	acs	65	2	2	2	2	62	3	1	1	1	2		2	1	2	0	0	203	0	203	0	203	0	203	0	203	0	203	0	203
1	119	50	2	2	1	2	2	2	5	2	2	2			11	2	2	2	acs	62.1	1	2	2	1	15	3.5	1	1	1	2		1	1	2	0	0	207	0	207	0	207	0	207	0	207	0	207	0	207
1	189	70	2	1	1	1	3	2	4	2	2	2			35	4	2	2	acs	66	2	2	1	2	36	2.75	1	1	1	1		2	1	1	n_new_12M	1	208	0	208	1	208	0	208	0	208	0	208	0	208
1	195	50	2	2	2		0	1	5	2	2	2			6	1	2	2		50	3	1	1	3	81	2.5	1	1	1	1	2	2	1	2		0	365	0	365	0	365	0	365	1	0	1	0	1	0
2	390	60	1	1	1		2	1	4	2	2	2			19	3	2	2		74	3	1	1	1	86	0	1	1	1	1	2	2	2	2		0	365	0	365	0	365	0	365	1	1	1	1	1	1
2	29	70	1	1	2		2	1	5	2	2	2			38	4	2	2		47	3	1	1	1	104	2.5	1	2	1	2	2	1	1	2		1	27	1	27	0	27	0	27	1	11	1	11	1	11
1	13	50	2	1	1		2	1	5	2	2	2			18	3	3	2		48	2	1	1	1	33	2.75	1	1	1	2	2	2	1	2		1	12	1	12	0	12	0	12	0	12	0	12	0	12
2	175	70	1	1	2		0	1	5	2	2	2			43	4	0	1		68	3	2	2	1	28	3.5	1	2	2	2	2	1	1	2		1	164	1	164	0	164	0	164	0	164	0	164	0	164
1	195	70	1	1	1		0	1	5	2	2	2			43	4	1	1		40	1	1	2	1	33	3	1	1	1	2	2	1	1	2		1	191	1	191	0	191	0	191	0	191	0	191	0	191
2	385	70	1	1	1		0	1	5	2	2	2			33	4	1	1		67	2	1	1	2	28	2.5	1	1	2	1	2	2	1	2		1	360	1	360	0	360	0	360	0	360	0	360	0	360
1	195	50	2	1	2		2	1	5	2	2	2			11	2	3	2		54.9	3	1	1	3	51	2.5	1	1	1	1	2	2	1	2		0	215	0	215	0	215	0	215	0	215	0	215	0	215
1	195	70	1	1	2		0	1	5	2	2	2			27	4	1	1		60	2	2	1	2	18	2.75	1	1	1	2	2	1	1	2		0	241	0	241	0	241	0	241	0	241	0	241	0	241
1	195	60	2	1	2		0	1	4	2	2	2			9	1	0	1		64	1	1	1	1	38	2.75	1	1	2	2	2	1	1	2		0	270	0	270	0	270	0	270	0	270	0	270	0	270
2	288	60	1	1	2		2	1	5	2	2	2			14	2	3	2			2	1	1	2	33	2.75	1	1	1	1	2	2	1	1		0	270	0	270	0	270	0	270	0	270	0	270	0	270
2	334	40	1	2	2		2	1	5	2	2	2			8	1	3	2		58	2	1	2	1	33	3	1	1	1	2	2	2	1	2		0	313	0	313	0	313	0	313	0	313	0	313	0	313
2	390	70	2	1	2		0	1	4	2	2	2			25	4	0	1		63	2	1	1	3	81	2.75	1	1	2	2	2	2	1	1		0	334	0	334	0	334	0	334	0	334	0	334	0	334
2	366	70	1	1	2		2	1	5	2	2	2			31	4	2	2		52	2	2	2	2	28	3.5	1	1	1	1	2	2	1	2		0	343	0	343	0	343	0	343	0	343	0	343	0	343
1	195	60	2	2	1		2	1	4	2	1	2			0		1	1		75	3	1	2	2	33	3	1	1	2	2	2	1	2	1		0	365	0	365	0	365	0	365	1	271	1	271	0	365
1	195	50	2	2	1		0	1	4	2	2	2			0		0	1		55	1	1	2	1	33	3.5	1	1	2	2	2	2	1	2		0	365	0	365	0	365	0	365	0	365	0	365	0	365
2	390	60	2	2	2		0	1	4	2	2	2			0		-1	1			3	1	2	1	56	3	1	1	1	2	2	2	1	2		0	365	0	365	0	365	0	365	0	365	0	365	0	365
2	390	70	1	1	1		0	1	4	2	2	2			0		-1	1		59	3	1		2	28											0	365	0	365	0	365	0	365	0	365	0	365	0	365
1	195	50	2	2	2		0	1	5	2	2	2			0		1	1			3	1	2	2	48	3.5	1	1	1	1	2	2	1	2		0	365	0	365	0	365	0	365	0	365	0	365	0	365
1	195	40	2	1	1		0	1	4	2	2	2			0		1	1		78	2	1	1	3	56	2.5	1	1	1	2	2	2	1	2		0	365	0	365	0	365	0	365	0	365	0	365	0	365
1	195	60	2	1	1		0	1	4	2	2	2			0		-1	1		70	3	1	2	3	61	3	1	1	1	1	2	2	1	2		0	365	0	365	0	365	0	365	0	365	0	365	0	365
2	390	50	2	2	1		2	1	5	2	2	2			0		2	2		50	2	1	2	3	56	3	1	1	1	1	2	2	1	2		0	365	0	365	0	365	0	365	0	365	0	365	0	365
1	195	70	1	1	1		0	1	4	1	1	1			0		2	2		45	3	2	1	1	28	2.5	1	1	2	2	2	2	1	2		0	365	0	365	0	365	0	365	0	365	0	365	0	365
1	195	60	2	2	1		0	1	4	1	2	1			0		2	2		46	2	1	1	1	38	2.5	1	1	1	2	2	2	1	2		0	365	0	365	0	365	0	365	0	365	0	365	0	365
2	390	50	2	1	1		0	1	4	2	2	2			0		1	1		62	2	1	1	2	33	2.5	1	1	1	2	2	2	1	2		0	365	0	365	0	365	0	365	0	365	0	365	0	365
1	195	50	2	2	1		0	1	5	2	2	2			0		1	1		62	1	2	2	1	28	4	1	1	2	1	2	2	1	1		0	365	0	365	0	365	0	365	0	365	0	365	0	365
1	195	70	1	1	2		0	1	5	2	2	2			0		1	1		42	1	2	2	1	28	3.5	1	1	1	1	2	2	1	2		0	365	0	365	0	365	0	365	0	365	0	365	0	365
2	390	40	2	1	1		0	1	4	2	2	2			0		0	1		48	1	1	2	1	33	3	1	1	2	1	2	2	1	1		0	365	0	365	0	365	0	365	0	365	0	365	0	365
1	195	60	2	1	1		2	1	5	2	2	2			0		2	2		40	2	1	1	2	76	2.5	1	1	1	1	2	2	1	2		0	365	0	365	0	365	0	365	0	365	0	365	0	365
2	390	40	2	2	2		0	1	4	2	2	2			0		0	1		70	1	2	2	1	28	3.5	1	1	1	2	2	2	1	2		0	365	0	365	0	365	0	365	0	365	0	365	0	365
2	390	60	2	2	1		0	1	4	2	2	2			7	1	0	1		62	3	1	2	3	48	3	1	1	1	2	2	2	1	2		0	365	0	365	0	365	0	365	1	48	1	48	0	365
1	195	50	2	1	2		0	1	4	2	2	2			5	1	1	1		71	1	1	1	1	38	2.75	1	1	1	1	2	2	1	2		0	365	0	365	0	365	0	365	1	317	1	317	0	365
1	195	50	2	1	2		0	1	4	2	2	2			9	1	1	1		71	1	2	1	1	28	2.75	1	1	1	2	2	2	1	1		0	365	0	365	0	365	0	365	1	217	1	217	0	365
1	195	50	2	2	2		0	1	4	2	2	2			4	1	0	1		68	1	1	2	1	38	3	1	1	2	2	2	2	1	2		0	365	0	365	0	365	0	365	1	314	1	314	0	365
1	195	60	2	1	2		0	1	4	2	2	2			8	1	0	1		62	3	1	1	5	97	2.5	1	2	1	1	2	2	1	2		0	365	0	365	0	365	0	365	0	365	0	365	0	365
1	195	50	2	2	1		0	1	4	2	2	1			9	1	1	1		56	1	1	2	2	50	3.5	1	1	1	1	2	2	1	2		0	365	0	365	0	365	0	365	0	365	0	365	0	365
2	390	60	2	2	2		0	1	4	2	2	2			6	1	1	1		62	3	1	1	2	51	2.75	1	1	1	2	2	2	1	2		0	365	0	365	0	365	0	365	0	365	0	365	0	365
1	195	50	2	2	1		0	1	5	2	2	2			5	1	1	1		56	2	2	2	1	28	3	1	1	1	1	2	2	1	2		0	365	0	365	0	365	0	365	0	365	0	365	0	365
1	195	60	2	1	1		0	1	4	1	2	2			9	1	0	1		68	3	1	2	1	38	3.5	1	1	1	2	2	2	1	2		0	365	0	365	0	365	0	365	0	365	0	365	0	365
2	390	70	2	2	1		0	1	5	2	2	2			9	1	1	1		78	2	1	1	1	38	2.75	1	1	1	2	2	2	1	2		0	365	0	365	0	365	0	365	0	365	0	365	0	365
1	195	50	2	2	2		2	1	4	2	2	2			7	1	1	1		65	1	1	2	1	33	3	1	1	1	2	2	2	1	2		0	365	0	365	0	365	0	365	0	365	0	365	0	365
1	195	60	1	1	1		0	1	4	2	2	2			9	1	0	1		60	2	1	2	1	33	3.5	1	1	2	2	2	2	1	1		0	365	0	365	0	365	0	365	0	365	0	365	0	365
1	195	60	2	1	1		0	1	4	2	2	2			8	1	0	1		62	1	2	2	1	28	3.5	1	1	2	2	2	1	1	2		0	365	0	365	0	365	0	365	0	365	0	365	0	365
2	390	50	2	2	1		0	1	4	2	2	2			7	1	1	1		63	1	2	1	2	40	2.5	1	1	2	2	2	2	1	2		0	365	0	365	0	365	0	365	0	365	0	365	0	365
1	195	60	2	2	1		0	1	4	2	2	2			9	1	0	1		58	2	2	2	1	28	3	1	1	1	2	2	2	1	2		0	365	0	365	0	365	0	365	0	365	0	365	0	365
1	195	40	2	1	2		0	1	4	2	2	2			7	1	0	1			2	1	2	2	38	3	1	1	1	2	2	1	1	2		0	365	0	365	0	365	0	365	0	365	0	365	0	365
2	390	60	2	2	1		0	1	4	2	2	2			6	1	1	1		73	2	1	1	1	53	0	1	1	2	2	2	2	1	2		0	365	0	365	0	365	0	365	0	365	0	365	0	365
1	195	50	1	2	2		0	1	4	2	2	2			2	1	1	1		66	1	1	2	2	50	3	1	1	2	2	2	2	1	1		0	365	0	365	0	365	0	365	0	365	0	365	0	365
2	390	60	1	2	1		0	1	4	2	2	2			9	1	1	1		62	1	2	2	1	28	4	2	1	2	2	2	2	1	2		0	365	0	365	0	365	0	365	0	365	0	365	0	365
1	195	60	2	1	1		0	1	4	2	2	2			7	1	1	1		50	1	1	1	3	84	2.5	1	1	1	2	2	1	1	2		0	365	0	365	0	365	0	365	0	365	0	365	0	365
1	195	50	2	1	1		0	1	4	1	2	2			6	1	1	1			1	1	2	2	50.13	3.5	1	1	1	2	2	1	1	1		0	365	0	365	0	365	0	365	0	365	0	365	0	365
1	195	50	2	1	1		0	1	4	2	2	2			6	1	1	1		66	1	1	1	2	50	2.75	1	1	2	2	2	2	1	1		0	365	0	365	0	365	0	365	0	365	0	365	0	365
2	390	40	2	1	2		0	1	4	1	2	2			1	1	1	1		66	1	1	2	5	100	3	1	1	1	2	2	1	1	2		0	365	0	365	0	365	0	365	0	365	0	365	0	365
2	390	60	2	2	1		2	1	4	2	2	2			8	1	1	1			1	1	1	1	33	2.75	1	1	2	2	2	2	1	2		0	365	0	365	0	365	0	365	0	365	0	365	0	365
1	195	40	2	1	1		0	1	4	2	2	2			4	1	1	1		61	1	1	1	1	38	2.5	1	1	2	2	2	1	1	1		0	365	0	365	0	365	0	365	0	365	0	365	0	365
1	195	40	2	2	1		2	1	4	2	2	2			6	1	1	1		65	2	1	2	2	43	3	1	1	1	2	2	2	1	2		0	365	0	365	0	365	0	365	0	365	0	365	0	365
1	195	60	1	1	1		0	1	5	2	2	2			9	1	1	1		79	2	2	2	1	33	3.5	1	1	1	2	2	1	1	2		0	365	0	365	0	365	0	365	0	365	0	365	0	365
2	390	50	2	1	2		0	1	4	2	2	2			4	1	0	1		63	3	2	2	2	28	3	1	1	1		2	1	2	2		0	365	0	365	0	365	0	365	0	365	0	365	0	365
2	390	40	2	2	1		2	1	4	2	2	2			7	1	1	1		70	2	1	2	1	38	3	1	1	1	1	2	2	1	2		0	365	0	365	0	365	0	365	0	365	0	365	0	365
1	195	40	2	2	1		0	1	4	2	2	2			5	1	1	1		64	2	1	1	1	28	2.75	1	1	1	1		2	1	2		0	365	0	365	0	365	0	365	0	365	0	365	0	365
2	390	50	2	1	2		0	1	4	2	2	2			9	1	1	1		46	3	1	1	1	33	2.75	1	1	1	2	2	1	1	2		0	365	0	365	0	365	0	365	0	365	0	365	0	365
2	390	50	1	1	2		0	1	4	2	2	2			8	1	1	1		64	1	2	2	1	28	3.5	1	1	1	1	2	2	1	2		0	365	0	365	0	365	0	365	0	365	0	365	0	365
2	390	60	2	2	2		0	1	4	2	2	2			9	1	-1	1		72	2	1	2	1	38	3.5	1	1	1	2	2	1	1	2		0	365	0	365	0	365	0	365	0	365	0	365	0	365
2	390	50	2	2	1		0	1	4	2	2	2			5	1	1	1			3	1	1	2	61	2.75	1	1	1	1	2	2	1	2		0	365	0	365	0	365	0	365	0	365	0	365	0	365
2	390	40	2	2	2		0	1	5	2	2	2			6	1	1	1		67	2	1	2	1	33	4	1	1	1	1	2	2	1	2		0	365	0	365	0	365	0	365	0	365	0	365	0	365
2	390	50	2	1	1		0	1	4	2	2	2			5	1	1	1		67	2	2	1	1	33	2.75	1	1	1	2	2	1	1	1		0	365	0	365	0	365	0	365	0	365	0	365	0	365
2	390	40	2	2	1		0	1	4	2	2	2			5	1	0	1		66	3	1	2	2	53	3	1	1	1	1	2	2	1	2		0	365	0	365	0	365	0	365	0	365	0	365	0	365
1	195	60	2	1	2		0	1	4	2	2	2			9	1	-1	1		50	2	1	2	2	51	3	1	1	1	2	2	1	1	2		0	365	0	365	0	365	0	365	0	365	0	365	0	365
2	390	50	2	1	1		0	1	4	2	2	2			4	1	0	1		60	1	1	2	1	33	3	1	1	1	1	2	2	2	2		0	365	0	365	0	365	0	365	0	365	0	365	0	365
2	390	60	2	2	1		0	1	4	2	2	2			9	1	1	1		53	1	1	1	1	38	2.75	1	1	1	2	2	2	1	2		0	365	0	365	0	365	0	365	0	365	0	365	0	365
2	390	40	2	2	2		2	1	4	2	2	2			7	1	1	1		73	1	1	2	2	61	3.5	1	1	1	2	2	1	1	2		0	365	0	365	0	365	0	365	0	365	0	365	0	365
2	390	50	2	2	1		0	1	4	2	2	2			3	1	0	1		66.2	1	2	2	1	18	3.5	1	1	1	2	2	1	1	2		0	365	0	365	0	365	0	365	0	365	0	365	0	365
1	195	50	2	1	1		2	1	4	2	2	2			9	1	1	1		72.1	2	1	2	3	114	3	1	1	1	2	2	1	1	1		0	365	0	365	0	365	0	365	0	365	0	365	0	365
2	390	40	2	2	1		0	1	4	2	2	2			2	1	0	1		73	1	2	2	1	28	3	1	1	2	2	2	1	1	1		0	365	0	365	0	365	0	365	0	365	0	365	0	365
2	390	50	2	1	1		0	1	4	2	2	2			3	1	1	1		66.9	1	2	1	1	28	2.75	1	1	2	2	2	1	1	2		0	365	0	365	0	365	0	365	0	365	0	365	0	365
2	390	50	2	1	2		2	1	4	2	2	2			8	1	1	1		74	2	1	2	1	38	3	1	1	2	2	2	2	1	2		0	365	0	365	0	365	0	365	0	365	0	365	0	365
2	390	50	1	1	1		0	1	4	2	2	2			6	1	1	1			1	1	2	1	33	3	1	1	1	1	2	2	1	2		0	365	0	365	0	365	0	365	0	365	0	365	0	365
1	195	50	2	1	2		0	1	4	2	2	2			9	1	0	1		60	3	1	2	2	33	3	1	1	1	2	2	1	1	1		0	365	0	365	0	365	0	365	0	365	0	365	0	365
1	195	40	2	1	1		0	1	4	2	1	2			7	1	0	1		65	3	1	2	3	71	3.5	1	1	1	2	2	1	1	1		0	365	0	365	0	365	0	365	0	365	0	365	0	365
2	390	40	2	1	1		2	1	4	2	2	2			2	1	1	1		74	1	1	2	2	71	3.5	1	1	1	2	2	2	1	2		0	365	0	365	0	365	0	365	0	365	0	365	0	365
2	390	40	2	1	1		0	1	4	2	2	2			1	1	1	1		74	3	2	1	3	56	2.75	1	1	1	2	2	1	1	2		0	365	0	365	0	365	0	365	0	365	0	365	0	365
2	390	50	2	1	1		0	1	5	2	2	2			5	1	1	1		63	3	2	2	2	28	3	1	1	1	2	2	1	1	2		0	365	0	365	0	365	0	365	0	365	0	365	0	365
1	195	40	2	2	1		0	1	5	2	2	2			2	1	1	1		63	2	1	2	2	38	3.5	1	1	1	1	2	2	1	2		0	365	0	365	0	365	0	365	0	365	0	365	0	365
2	390	40	2	1	2		2	1	4	2	2	2			3	1	1	1		63	2	1	2	2	38	3	1	1	1	2	2	2	1	1		0	365	0	365	0	365	0	365	0	365	0	365	0	365
1	195	50	2	1	1		0	1	5	2	2	2			7	1	1	1		66	2	1	2	2	38	3	1	1	1	1	2	2	1	2		0	365	0	365	0	365	0	365	0	365	0	365	0	365
2	390	60	2	1	1		0	1	4	2	2	2			6	1	1	1		72	3	1	1	2	38	2.5	1	1	1	1	2	2	1	1		0	365	0	365	0	365	0	365	0	365	0	365	0	365
1	195	40	2	2	1		0	1	5	2	2	2			5	1	1	1		61	3	1	2	2	38	3	1	1	1	2	2	2	1	2		0	365	0	365	0	365	0	365	0	365	0	365	0	365
1	195	50	2	1	2		0	1	5	2	2	2			9	1	1	1		58	2	2	2	2	28	3	1	1	1	1	2	2	1	2		0	365	0	365	0	365	0	365	0	365	0	365	0	365
2	390	50	1	1	1		0	1	4	2	2	2			6	1	1	1			1	1	2	1	33	3	1	1	1	1	2	2	1	1		0	365	0	365	0	365	0	365	0	365	0	365	0	365
2	390	50	1	2	2		0	1	4	2	2	2			3	1	1	1		60	1	2	2	1	33	3.5	1	1	1	1	2	2	1	2		0	365	0	365	0	365	0	365	0	365	0	365	0	365
2	390	50	2	2	1		0	1	4	2	2	2			8	1	1	1		68	1	2	1	1	28	2.5	1	1	2	2	2	2	1	2		0	365	0	365	0	365	0	365	0	365	0	365	0	365
1	195	60	1	1	1		0	1	4	2	2	2			9	1	1	1		73	3	1	1	1	38	2.75	1	1	1	2	2	1	1	1		0	365	0	365	0	365	0	365	0	365	0	365	0	365
1	195	60	2	1	1		2	1	4	2	2	2			9	1	1	1		77	1	2	2	1	28	3	1	1	2	2	2	1	1	1		0	365	0	365	0	365	0	365	0	365	0	365	0	365
2	390	60	1	1	2		0	1	4	2	2	2			8	1	1	1		53	1	1	1	1	38	2.75	1	1	2	2	2	2	1	2		0	365	0	365	0	365	0	365	0	365	0	365	0	365
1	195	50	2	1	1		0	1	4	2	2	2			4	1	0	1			1	2	2	1	28	3	1	1	1	2	2	1	1	1		0	365	0	365	0	365	0	365	0	365	0	365	0	365
2	390	60	2	2	1		0	1	4	1	2	1			9	1	1	1			2	1	2	1	33	3	1	1	2	2	2	2	1	1		0	365	0	365	0	365	0	365	0	365	0	365	0	365
2	390	40	2	1	1		2	1	4	2	2	2			6	1	1	1		59	1	1	2	1	38	3	1	1	2	2	2	2	1	2		0	365	0	365	0	365	0	365	0	365	0	365	0	365
1	195	50	2	1	1		2	1	4	2	2	2			4	1	1	1		67	2	1	2	1	33	3	1	1	1	2	2	1	1	1		0	365	0	365	0	365	0	365	0	365	0	365	0	365
1	195	50	2	2	1		0	1	5	2	2	2			6	1	1	1		50	2	2	2	2	28	3	1	1	1	2	2	1	1	2		0	365	0	365	0	365	0	365	0	365	0	365	0	365
1	195	60	2	1	1		0	1	4	2	2	2			9	1	0	1		73	1	2	2	2	43	3.5	1	1	1	2	2	1	2	2		0	365	0	365	0	365	0	365	0	365	0	365	0	365
1	195	50	2	1	1		2	1	4	2	2	2			7	1	1	1		67	1	1	2	2	45	4	1	1	2	2	2	2	1	2		0	365	0	365	0	365	0	365	0	365	0	365	0	365
2	390	50	2	2	2		0	1	4	2	2	2			7	1	0	1		62	1	1	2	1	38	3	1	1	1	1	2	2	1	2		0	365	0	365	0	365	0	365	0	365	0	365	0	365
2	390	40	2	1	1		0	1	5	2	2	2			6	1	1	1		43	2	1	2	2	38	3.5	1	1	1	1	1	2	1	2		0	365	0	365	0	365	0	365	0	365	0	365	0	365
1	195	40	2	2	1		2	1	4	2	2	2			6	1	1	1		62	1	2	2	1	28	3.5	1	1	1	1	2	2	1	2		0	365	0	365	0	365	0	365	0	365	0	365	0	365
2	390	60	2	1	2		0	1	4	2	2	2			7	1	0	1		75	2	1	2	2	71	3	1	1	1	2	2	2	1	1		0	365	0	365	0	365	0	365	0	365	0	365	0	365
2	390	60	2	2	1		2	1	4	2	2	2			8	1	1	1		61	3	1	2	1	33	3.5	1	1	1	1	2	2	1	1		0	365	0	365	0	365	0	365	0	365	0	365	0	365
2	390	50	2	2	2		0	1	4	2	2	2			3	1	0	1		64	1	2	2	1	28	3.5	1	1	1	1	2	2	1	2		0	365	0	365	0	365	0	365	0	365	0	365	0	365
1	195	60	2	1	1		0	1	4	2	2	2			9	1	1	1		63	1	1	1	1	33	2.5	1	1	1	2	2	2	1	1		0	365	0	365	0	365	0	365	0	365	0	365	0	365
2	390	50	2	1	2		2	1	4	2	2	2			5	1	1	1		37	1	2	2	1	28	3.5	1	1	1	2	2	1	1	1		0	365	0	365	0	365	0	365	0	365	0	365	0	365
1	195	50	2	2	2		0	1	4	2	2	2			8	1	1	1		60	2	2	1	1	28	2.75	1	1	1	2	2	2	1	1		0	365	0	365	0	365	0	365	0	365	0	365	0	365
2	390	50	2	2	2		0	1	4	2	2	2			3	1	0	1		63	1	2	2	1	28	4	1	1	1	1	2	2	1	2		0	365	0	365	0	365	0	365	0	365	0	365	0	365
2	390	50	2	2	2		0	1	4	2	2	2			6	1	1	1		72	1	1	1	1	38	2.75	1	1	1	2	2	2	1	2		0	365	0	365	0	365	0	365	0	365	0	365	0	365
1	195	60	2	1	1		0	1	4	2	2	2			8	1	0	1		70	1	1	2	1	38	3	1	1	2	2	2	2	1	1		0	365	0	365	0	365	0	365	0	365	0	365	0	365
1	195	60	2	2	1		0	1	5	2	2	2			8	1	1	1			1	2	2	1	28	3	1	1	1	2	2	2	1	1		0	365	0	365	0	365	0	365	0	365	0	365	0	365
2	390	50	2	2	2		0	1	4	2	2	2			3	1	0	1		65	2	1	2	2	61	3	1	1	1	2	2	2	2	2		0	365	0	365	0	365	0	365	0	365	0	365	0	365
1	195	40	2	1	1		0	1	5	2	2	2			4	1	1	1		51	1	1	2	1	33	3.5	1	1	1	1	2	2	1	1		0	365	0	365	0	365	0	365	0	365	0	365	0	365
1	195	60	2	1	1		0	1	4	2	2	2			9	1	1	1		52	2	1	1	1	38	2.75	1	1	2	2	2	2	1	1		0	365	0	365	0	365	0	365	0	365	0	365	0	365
1	195	50	2	1	1		0	1	4	2	2	2			8	1	1	1		70	2	2	1	1	28	2.25	1	1	1	2	2	2	1	2		0	365	0	365	0	365	0	365	0	365	0	365	0	365
2	390	60	2	1	2		0	1	4	2	2	2			6	1	0	1		75	1	1	2	1	38	4	1	1	2	2	2	1	1	2		0	365	0	365	0	365	0	365	0	365	0	365	0	365
1	195	40	2	2	2		2	1	4	2	2	2			5	1	1	1		71	2	1	2	3	61	3	1	1	2	2	2	2	1	2		0	365	0	365	0	365	0	365	0	365	0	365	0	365
2	390	50	2	2	1		0	1	4	2	2	2			5	1	1	1			2	1	1	1	33	2.75	1	1	1	2	2	2	1	2		0	365	0	365	0	365	0	365	0	365	0	365	0	365
2	390	40	2	2	1		0	1	4	2	2	2			3	1	0	1		64	1	1	2	1	33	3	1	1	2	1	2	2	1	1		0	365	0	365	0	365	0	365	0	365	0	365	0	365
1	195	40	2	2	1		0	1	4	2	2	2			3	1	1	1		70	2	2	1	2	28	2.5	1	1	2	2	2	2	1	2		0	365	0	365	0	365	0	365	0	365	0	365	0	365
2	390	60	1	1	1		0	1	4	2	2	2			9	1	0	1		58	3	1	2	2	53	3	1	1	1	2	2	1	1	1		0	365	0	365	0	365	0	365	0	365	0	365	0	365
1	195	50	2	2	2		2	1	4	2	2	2			4	1	1	1		64	1	1	2	1	38	3	1	1	2	2	2	2	1	2		0	365	0	365	0	365	0	365	0	365	0	365	0	365
2	390	50	2	1	1		0	1	4	1	2	1			3	1	1	1		43	3	1	2	1	38	3.5	1	1	1	1	2	2	1	2		0	365	0	365	0	365	0	365	0	365	0	365	0	365
1	195	60	2	1	1		0	1	4	1	1	1			9	1	1	1		56	2	1	1	2	51	2.5	1	1	1	2	2	2	1	2		0	365	0	365	0	365	0	365	0	365	0	365	0	365
2	390	50	2	1	1		0	1	4	2	2	2			7	1	0	1		49	2	1	2	1	38	3	1	1	1	1	2	2	1	2		0	365	0	365	0	365	0	365	0	365	0	365	0	365
2	390	60	2	2	1		0	1	5	2	2	2			8	1	1	1		60	3	1	1	1	33	2.5	1	1	1	1	2	2	1	2		0	365	0	365	0	365	0	365	0	365	0	365	0	365
1	195	60	2	1	2		0	1	4	2	2	2			10	1	0	1		65	1	1	2	1	33	3	1	1	2	2	2	2	1	1		0	365	0	365	0	365	0	365	0	365	0	365	0	365
1	195	50	2	1	1		0	1	5	2	2	2			10	1	1	1		46	3	2	2	2	46	3	1	1	2	2	2	2	1	2		0	365	0	365	0	365	0	365	0	365	0	365	0	365
1	195	60	2	1	1		0	1	4	2	2	2			10	1	-1	1		70	1	1	2	1	38	3.5	1	1	1	1	2	2	1	1		0	365	0	365	0	365	0	365	0	365	0	365	0	365
2	390	60	2	1	1		0	1	4	2	2	2			10	1	-1	1		75	2	1	2	1	28	3.5	1	1	1	2		1	1	2		0	365	0	365	0	365	0	365	0	365	0	365	0	365
1	195	60	2	2	2		0	1	4	2	2	2			10	1	0	1		69	2	2	2	1	28	3	1	1	1	1	2	2	1	2		0	365	0	365	0	365	0	365	0	365	0	365	0	365
1	195	60	2	2	2		0	1	4	2	2	2			10	1	-1	1		74	1		2	1	33	3.5	1	1	1	2	2	1	1	2		0	365	0	365	0	365	0	365	0	365	0	365	0	365
2	390	50	2	2	2		0	1	4	2	2	2			10	1	1	1		69	1	2	1	2	33	2.75	1	1	1	1	1	2	1	2		0	365	0	365	0	365	0	365	0	365	0	365	0	365
2	390	60	1	2	1		0	1	4	2	2	2			10	1	1	1		62	2	1	1	3	56	2.75	1	1	1	2	2	2	1	2		0	365	0	365	0	365	0	365	0	365	0	365	0	365
2	390	50	2	2	1		0	1	4	2	2	2			10	1	1	1		64	3	1	1	2	46	2.5	1	2	1	1	2	2	2	1		0	365	0	365	0	365	0	365	0	365	0	365	0	365
2	390	60	2	2	1		0	1	4	2	2	2			10	1	-1	1			3	1	2	3	50	3	1	1	2	2	2	2	1	1		0	365	0	365	0	365	0	365	0	365	0	365	0	365
2	390	50	1	2	1		0	1	4	2	2	2			10	1	1	1		68	2	1	2	2	77.82	3.5	1	1	1	1	2	2	1	2		0	365	0	365	0	365	0	365	0	365	0	365	0	365
1	195	60	1	1	1		0	1	4	2	2	2			10	1	1	1		72	3	2	1	2	33	2.5	1	1	1	2	2	2	1	2		0	365	0	365	0	365	0	365	0	365	0	365	0	365
1	195	60	1	1	1		0	1	4	2	2	2			10	1	1	1		69	1	1	2	1	33	3	1	1	1	1	2	2	1	2		0	365	0	365	0	365	0	365	0	365	0	365	0	365
2	390	60	1	1	1		0	1	4	2	2	2			10	1	1	1		69	2	1	2	1	38	3	1	1	1	2	2	1	1	2		0	365	0	365	0	365	0	365	0	365	0	365	0	365
2	390	40	2	1	1		0	1	4	2	2	2			10	1	1	1		71	3	1	1	3	61	2.75	1	1	1	2	2	1	1	2		0	365	0	365	0	365	0	365	0	365	0	365	0	365
2	390	60	2	2	2		0	1	5	2	2	2			10	1	0	1		60	3	2	2	1	28	3	1	1	1	2	2	2	1	2		0	365	0	365	0	365	0	365	0	365	0	365	0	365
2	390	50	2	1	1		2	1	4	2	2	2			10	1	1	1		55	1	2	2	1	28	3.5	1	1	1	2	2	2	1	2		0	365	0	365	0	365	0	365	0	365	0	365	0	365
2	390	60	2	1	2		0	1	4	2	2	2			11	2	1	1		74	2	1	1	4	115.3	2.5	1	1	1	1	2	2	1	2		0	365	0	365	0	365	0	365	1	313	1	313	0	365
1	195	60	2	1	2		0	1	4	2	2	2			13	2	0	1		44	3	2	1	1	33	2.5	1	1	1	2	2	2	1	1		0	365	0	365	0	365	0	365	1	235	1	235	0	365
1	195	70	1	2	1		2	1	4	2	2	2			16	2	1	1		65	3	1	2	2	38	3	1	1	2	2	2	2	1	1		0	365	0	365	0	365	0	365	1	0	1	0	0	365
1	195	70	2	2	2		0	1	4	2	2	2			17	2	-1	1			2	1	1	1	38	2.75	1	1	2	1	2	2	1	2		0	365	0	365	0	365	0	365	1	132	1	132	0	365
1	195	60	2	1	1		0	1	4	1	2	1			14	2	1	1		47	2	2	2	1	28	3.5	1	1	1	1	2	2	1	1		0	365	0	365	0	365	0	365	0	365	0	365	0	365
1	195	70	2	2	2		0	1	5	2	2	2			14	2	0	1		44	3	1	2	1	38	3.5	1	1	1	1	2	2	1	2		0	365	0	365	0	365	0	365	0	365	0	365	0	365
1	195	70	2	2	1		0	1	4	2	1	2			12	2	-1	1		69	3	1	2	1	38	3	1	1	2	1	2	2	1	2		0	365	0	365	0	365	0	365	0	365	0	365	0	365
2	390	70	2	1	1		0	1	4	2	2	2			14	2	-1	1		69	3	1	2	1	38	3.5	1	1	2	2	2	1	1	2		0	365	0	365	0	365	0	365	0	365	0	365	0	365
2	390	60	2	2	2		2	1	4	2	2	2			14	2	1	1		61	2	1	1	1	33	2.75	1	2	1	2	2	2	1	1		0	365	0	365	0	365	0	365	0	365	0	365	0	365
1	195	70	2	1	2		0	1	4	2	2	2			13	2	-1	1		71	1	2	2	1	28	3	1	1	1	2	2	2	1	2		0	365	0	365	0	365	0	365	0	365	0	365	0	365
1	195	70	2	1	1		0	1	4	2	2	2			13	2	0	1		65	3	2	1	1	28	2.5	1	1	2	2	2	1	1	1		0	365	0	365	0	365	0	365	0	365	0	365	0	365
2	390	70	1	1	1		0	1	4	2	2	2			13	2	1	1		68	2	1	1	3	56	2.75	1	1	1	2	2	1	1	2		0	365	0	365	0	365	0	365	0	365	0	365	0	365
2	390	60	1	2	1		2	1	4	2	2	2			14	2	1	1		56	2	1	2	3	68	3.5	1	1	2	2	2	2	1	2		0	365	0	365	0	365	0	365	0	365	0	365	0	365
2	390	70	2	2	2		0	1	4	2	2	2			13	2	0	1		72	2	1	1	3	43	2.75	1	1	2	2	2	2	1	2		0	365	0	365	0	365	0	365	0	365	0	365	0	365
1	195	60	2	1	2		2	1	4	2	2	2			14	2	0	1		71	2	1	2	3	53	3	1	1	1	2	1	1	1	2		0	365	0	365	0	365	0	365	0	365	0	365	0	365
2	390	60	2	1	1		2	1	4	2	2	2			14	2	1	1			3	1	1	4	114	2.75	1	1	1	1	2	2	1	2		0	365	0	365	0	365	0	365	0	365	0	365	0	365
1	195	50	2	1	2		0	1	4	2	2	2			14	2	1	1			2	1	1	4	93.2	2.5	1	1	1	2	2	2	1	2		0	365	0	365	0	365	0	365	0	365	0	365	0	365
2	390	60	2	1	1		0	1	4	2	2	2			13	2	0	1		61	3	1	1	3	79	2.5	1	1	1	2	2	1	1	1		0	365	0	365	0	365	0	365	0	365	0	365	0	365
2	390	60	1	1	2		0	1	4	2	2	2			12	2	1	1		52	1	1	1	2	56	2.75	1	1	1	2	2	1	2	1		0	365	0	365	0	365	0	365	0	365	0	365	0	365
2	390	50	2	1	1		0	1	4	2	2	2			14	2	0	1		56	1	1	2	2	48	3	1	1	1	1	2	2	1	2		0	365	0	365	0	365	0	365	0	365	0	365	0	365
1	195	70	2	2	1		2	1	4	2	2	2			12	2	0	1		64	1	1	2	1	38	3	1	1	1	2	2	1	1	2		0	365	0	365	0	365	0	365	0	365	0	365	0	365
1	195	50	2	2	1		0	1	4	2	2	2			12	2	1	1		68	1	2	1	1	33	2.75	1	1	1	2	2	2	1	2		0	365	0	365	0	365	0	365	0	365	0	365	0	365
1	195	50	2	2	1		2	1	4	2	2	2			11	2	1	1		57	1	1	2	2	53	3	1	1	2	1	2	2	1	1		0	365	0	365	0	365	0	365	0	365	0	365	0	365
2	390	50	2	2	1		2	1	4	2	2	2			12	2	1	1		59	1	2	2	1	28	3	1	1	2	2	2	2	1	1		0	365	0	365	0	365	0	365	0	365	0	365	0	365
1	195	50	2	1	1		0	1	4	1	2	2			11	2	1	1		55	1	2	2	1	28	3	1	1	2	2	2	2	1	1		0	365	0	365	0	365	0	365	0	365	0	365	0	365
1	195	50	2	2	2		0	1	4	2	2	2			12	2	0	1		66	2	1	2	1	38	3.5	1	1	1	1	2	2	1	2		0	365	0	365	0	365	0	365	0	365	0	365	0	365
1	195	50	2	2	2		2	1	4	2	2	2			12	2	1	1		69	2	2	2	2	28	3	1	1	1	2		1	1	1		0	365	0	365	0	365	0	365	0	365	0	365	0	365
2	390	70	1	2	2		0	1	4	2	2	2			14	2	1	1		71	2	1	1	1	33	2.75	1	1	1	2		1	1	2		0	365	0	365	0	365	0	365	0	365	0	365	0	365
1	195	60	2	2	2		0	1	4	2	2	2			11	2	0	1		61	3	1	1	1	38	2.75	1	1	2	1	2	2	1	2		0	365	0	365	0	365	0	365	0	365	0	365	0	365
1	195	50	2	2	1		2	1	4	2	2	2			13	2	1	1			1	1	2	1	38	3.5	1	1	1	2	2	2	1	2		0	365	0	365	0	365	0	365	0	365	0	365	0	365
2	390	60	1	1	1		0	1	4	2	2	2			11	2	0	1		76	1	1	2	2	66	3.5	1	1	1	1	2	2	1	2		0	365	0	365	0	365	0	365	0	365	0	365	0	365
1	195	70	2	1	1		0	1	4	2	2	2			11	2	-1	1		51.9	1	2	2	1	23	3	1	1	2	2	2	1	1	1		0	365	0	365	0	365	0	365	0	365	0	365	0	365
2	390	70	1	2	1		0	1	4	2	2	2			11	2	0	1		72	1	1	2	1	33	3.5	1	1	1	2	2	2	1	2		0	365	0	365	0	365	0	365	0	365	0	365	0	365
1	195	70	1	1	1		0	1	4	2	2	2			14	2	0	1		71	1	1	2	1	33	3	1	1	1	2	2	2	1	2		0	365	0	365	0	365	0	365	0	365	0	365	0	365
2	390	70	1	1	2		0	1	4	2	2	2			11	2	0	1		50	1	1	2	1	45	3	1	1	1	1	2	2	1	2		0	365	0	365	0	365	0	365	0	365	0	365	0	365
1	195	70	2	1	2		0	1	4	1	2	2			13	2	1	1			1	1	1	1	50	2.5	1	1	1	2	2	1	1	2		0	365	0	365	0	365	0	365	0	365	0	365	0	365
1	195	60	2	2	1		0	1	4	2	2	2			11	2	0	1		65	3	1	1	3	84	2.5	1	1	1	2	2	2	1	2		0	365	0	365	0	365	0	365	0	365	0	365	0	365
2	390	60	2	2	1		0	1	4	2	2	2			13	2	-1	1		71	2	1	2	2	51	3.5	1	1	1		2	2	1	2		0	365	0	365	0	365	0	365	0	365	0	365	0	365
2	390	60	2	1	1		0	1	5	2	2	2			13	2	1	1		63	2	1	1	3	78.62	2.5	1	1	1	2	2	1	1	2		0	365	0	365	0	365	0	365	0	365	0	365	0	365
2	390	60	2	2	2		0	1	5	2	2	2			14	2	1	1		63	2	1	2	2	61	3.5	1	1	1	2	2	1	1	2		0	365	0	365	0	365	0	365	0	365	0	365	0	365
2	390	60	1	1	1		0	1	4	2	2	2			14	2	1	1		73	3	1	1	2	33	2.75	1	1	2	2	2	2	1	1		0	365	0	365	0	365	0	365	0	365	0	365	0	365
2	390	70	2	2	2		0	1	4	2	2	2			14	2	0	1			2	1	1	2	33	2.5	1	1	1	2	2	2	1	2		0	365	0	365	0	365	0	365	0	365	0	365	0	365
2	390	60	2	2	1		0	1	4	2	2	2			12	2	0	1		67	3	1	1	2	33	2.5	1	1	1	2	2	1	1	2		0	365	0	365	0	365	0	365	0	365	0	365	0	365
2	390	70	2	1	1		0	1	4	2	2	2			12	2	0	1		71	3	1	1	2	38	2.75	1	1	1	2	2	2	1	1		0	365	0	365	0	365	0	365	0	365	0	365	0	365
2	390	70	2	2	1		0	1	4	2	2	2			11	2	0	1		69	2	2	1	2	33	2.75	1	1	1	2	2	2	1	2		0	365	0	365	0	365	0	365	0	365	0	365	0	365
2	390	70	2	1	1		0	1	4	2	2	2			12	2	-1	1		58	3	1	2	2	38	3	1	1	1	2	2	1	1	1		0	365	0	365	0	365	0	365	0	365	0	365	0	365
1	195	60	1	1	2		0	1	4	2	2	2			14	2	1	1		44	2	1	2	2	33	3	1	1	1	1	1	2	1	2		0	365	0	365	0	365	0	365	0	365	0	365	0	365
1	195	50	2	2	2		2	1	4	2	2	2			14	2	1	1		64	3	1	2	2	33	3	1	2	1	2	2	2	1	2		0	365	0	365	0	365	0	365	0	365	0	365	0	365
2	390	60	2	1	1		0	1	4	2	2	2			13	2	0	1		68	2	1	1	2	28	2.75	1	1	1	1	2	2	1	2		0	365	0	365	0	365	0	365	0	365	0	365	0	365
1	195	50	2	2	2		0	1	4	2	2	2			13	2	0	1		60	2	1	2	2	33	3.5	1	1	1	2	2	2	1	2		0	365	0	365	0	365	0	365	0	365	0	365	0	365
1	195	70	2	1	2		0	1	5	2	2	2			13	2	0	1		50	3	1	1	3	71	2.5	1	1	1	1	2	2	1	2		0	365	0	365	0	365	0	365	0	365	0	365	0	365
2	390	60	2	1	1		2	1	4	2	2	2			13	2	1	1		70	3	1	2	3	56	3	1	2	1	2	2	2	2	1		0	365	0	365	0	365	0	365	0	365	0	365	0	365
1	195	60	2	2	1		0	1	4	2	2	2			14	2	0	1		67	1	1	2	1	33	3	1	1	1	2	2	2	1	2		0	365	0	365	0	365	0	365	0	365	0	365	0	365
1	195	60	1	1	1		0	1	4	2	2	2			12	2	1	1		71	3	1	2	1	38	3	1	1	1	1	2	2	1	1		0	365	0	365	0	365	0	365	0	365	0	365	0	365
2	390	70	1	1	1		0	1	4	2	1	2			12	2	1	1		65	3	1	1	2	71	2.5	1	1	1	2	2	1	1	2		0	365	0	365	0	365	0	365	0	365	0	365	0	365
2	390	60	1	1	1		0	1	5	2	2	2			11	2	1	1		74	1	1	2	1	38	3.5	1	1	1	1	2	2	1	1		0	365	0	365	0	365	0	365	0	365	0	365	0	365
2	390	70	1	1	1		0	1	4	2	2	2			14	2	1	1		62	2	2	1	1	28	2.5	1	1	1	2	2	1	1	1		0	365	0	365	0	365	0	365	0	365	0	365	0	365
1	195	70	1	1	1		2	1	4	2	2	2			12	2	1	1		66	2	1	2	1	38	4	1	1	1	2	2	1	1	2		0	365	0	365	0	365	0	365	0	365	0	365	0	365
2	390	60	2	2	2		0	1	4	1	2	2			11	2	1	1		62	3	1	1	2	61	2.75	1	1	2	2	2	2	1	1		0	365	0	365	0	365	0	365	0	365	0	365	0	365
1	195	60	2	2	2		0	1	4	2	2	2			12	2	0	1		62	2	1	2	1	51	3	1	1	2	2	2	1	1	2		0	365	0	365	0	365	0	365	0	365	0	365	0	365
2	390	50	2	2	1		0	1	4	2	2	2			12	2	0	1		63	1	1	2	1	38	3.5	1	1	2	1	2	2	1	2		0	365	0	365	0	365	0	365	0	365	0	365	0	365
1	195	50	2	2	1		0	1	4	2	2	2			13	2	0	1		78	1	2	2	1	28	3.5	1	1	1	2	2	2	1	2		0	365	0	365	0	365	0	365	0	365	0	365	0	365
2	390	50	2	2	2		2	1	4	2	2	2			11	2	1	1		47	1	1	2	2	76	3	1	1	2	2	2	2	1	2		0	365	0	365	0	365	0	365	0	365	0	365	0	365
2	390	60	2	1	1		0	1	4	2	2	2			12	2	1	1		69	2	1	1	1	38	2.75	1	1	1	2	2	1	2	2		0	365	0	365	0	365	0	365	0	365	0	365	0	365
2	390	60	2	1	1		2	1	4	2	2	2			14	2	1	1		67	2	1	2	1	38	3	1	1	1	2	2	2	1	1		0	365	0	365	0	365	0	365	0	365	0	365	0	365
2	390	60	2	1	1		0	1	4	1	2	2			11	2	1	1			3	1	2	1	33	3	2	1	2	2	2	2	2	2		0	365	0	365	0	365	0	365	0	365	0	365	0	365
1	195	60	2	1	1		0	1	5	2	2	2			13	2	0	1		52	1	1	2	2	71	3	1	1	1	2	2	2	1	2		0	365	0	365	0	365	0	365	0	365	0	365	0	365
1	195	60	2	1	2		0	1	4	2	2	2			11	2	0	1			3	2	2	1	28	3	1	1	1	1	2	2	1	2		0	365	0	365	0	365	0	365	0	365	0	365	0	365
1	195	70	2	2	1		0	1	4	2	2	2			11	2	-1	1		78	1	2	2	1	28	3	1	1	2	2	2	2	1	2		0	365	0	365	0	365	0	365	0	365	0	365	0	365
1	195	70	2	2	1		2	1	4	2	2	2			11	2	1	1		74	1	1	1	1	38	2.75	1	1	2	2	2	2	1	2		0	365	0	365	0	365	0	365	0	365	0	365	0	365
1	195	50	2	1	1		2	1	4	2	2	2			12	2	1	1		56	3	1	2	2	38	3	1	1	1	2	2	1	1	2		0	365	0	365	0	365	0	365	0	365	0	365	0	365
2	390	60	2	1	1		0	1	5	2	2	2			12	2	0	1		66	1	1	2	1	33	3.5	1	1	2	2	2	2	1	2		0	365	0	365	0	365	0	365	0	365	0	365	0	365
1	195	60	2	1	1		0	1	5	2	2	2			11	2	0	1		49	1	1	2	1	33	3	1	1	1	1	2	2	1	2		0	365	0	365	0	365	0	365	0	365	0	365	0	365
1	195	60	2	1	1		0	1	4	2	2	2			13	2	0	1		65	2	1	2	1	33	3	1	1	2	1	2	2	1	2		0	365	0	365	0	365	0	365	0	365	0	365	0	365
2	390	60	2	1	1		0	1	4	2	2	2			14	2	-1	1		68	2	2	2	1	28	3	1	1	1	1	2	2	1	1		0	365	0	365	0	365	0	365	0	365	0	365	0	365
1	195	50	2	1	1		0	1	4	2	2	2			14	2	0	1		65	3	1	2	2	33	3	1	1	1	2	2	2	1	2		0	365	0	365	0	365	0	365	0	365	0	365	0	365
2	390	70	2	1	2		0	1	4	2	2	2			12	2	-1	1		67	2	1	2	1	33	4	1	1	1	2	2	2	1	2		0	365	0	365	0	365	0	365	0	365	0	365	0	365
1	195	60	2	2	1		0	1	4	1	2	1			14	2	1	1		68	2	1	2	1	38	3	1	2	1	2	2	2	1	1		0	365	0	365	0	365	0	365	0	365	0	365	0	365
2	390	50	2	1	1		0	1	4	1	2	2			13	2	1	1		73	3	2	2	1	28	3	1	1	1	2	2	2	1	1		0	365	0	365	0	365	0	365	0	365	0	365	0	365
2	390	70	2	2	1		0	1	4	2	2	2			13	2	-2	1		53	2	1	2	1	33	3	1	1	1	2	2	2	1	2		0	365	0	365	0	365	0	365	0	365	0	365	0	365
1	195	60	2	1	1		0	1	4	2	2	2			13	2	0	1		70	3	1	2	1	38	3	1	1	2	2	2	1	1	1		0	365	0	365	0	365	0	365	0	365	0	365	0	365
2	390	60	2	1	1		0	1	4	2	2	2			14	2	1	1		65	2	2	1	3	46	2.5	1	1	1	2	2	1	1	2		0	365	0	365	0	365	0	365	0	365	0	365	0	365
2	390	70	2	2	2		2	1	5	2	2	2			13	2	0	1		53	3	1	2	2	56	3	1	1	1	1	2	2	1	1		0	365	0	365	0	365	0	365	0	365	0	365	0	365
1	195	70	1	2	1		0	1	4	2	2	2			14	2	0	1		67	2	1	2	2	33	3	1	1	2	2	2	2	1	1		0	365	0	365	0	365	0	365	0	365	0	365	0	365
1	195	70	2	2	2		0	1	4	2	2	2			12	2	-1	1		65	2	1	2	2	38	3	1	2	1	1	2	2	1	2		0	365	0	365	0	365	0	365	0	365	0	365	0	365
2	390	70	2	2	2		0	1	4	2	2	2			14	2	-1	1		64	1	1	2	1	38	3.5	1	1	2	2	2	2	1	1		0	365	0	365	0	365	0	365	0	365	0	365	0	365
1	195	60	2	2	2		0	1	5	2	2	2			13	2	1	1		38	2	2	2	1	28	3.5	1	1	1	1	2	2	1	2		0	365	0	365	0	365	0	365	0	365	0	365	0	365
2	390	60	2	1	2		0	1	5	2	2	2			14	2	1	1		45	2	2	2	1	28	3	1	1	2	1	2	2	1	2		0	365	0	365	0	365	0	365	0	365	0	365	0	365
1	195	60	2	2	1		0	1	4	2	2	2			12	2	0	1		55	3	2	2	1	28	3.5	1	1	2	2	2	2	1	2		0	365	0	365	0	365	0	365	0	365	0	365	0	365
2	390	50	2	1	1		0	1	4	2	2	2			11	2	0	1		64	3	1	2	1	33	3.5	1	1	2	2	2	2	1	2		0	365	0	365	0	365	0	365	0	365	0	365	0	365
1	195	70	2	1	1		0	1	4	2	2	2			14	2	0	1		70	1	2	1	1	28	2.75	1	1	1	2	2	2	1	1		0	365	0	365	0	365	0	365	0	365	0	365	0	365
2	390	50	2	1	1		0	1	4	2	1	2			11	2	1	1		68	3	1	1	2	38	2.5	1	1	1	2	2	2	1	2		0	365	0	365	0	365	0	365	0	365	0	365	0	365
1	195	70	2	1	2		0	1	4	2	2	2			16	2	0	1		66	2	1	1	3	50	2.5	1	1	1	1	2	2	1	2		0	365	0	365	0	365	0	365	0	365	0	365	0	365
1	195	50	2	2	1		2	1	4	2	2	2			16	2	1	1		65	1	1	2	1	28	3.5	1	1	1	2	2	2	1	2		0	365	0	365	0	365	0	365	0	365	0	365	0	365
1	195	50	2	1	1		0	1	4	2	2	2			16	2	1	1		69	1	2	1	1	28	2.75	1	1	1	2	2	2	1	2		0	365	0	365	0	365	0	365	0	365	0	365	0	365
2	390	60	1	1	2		0	1	4	2	2	2			16	2	0	1			3	1	2	4	107	3	1	1	2	2	2	1	1	1		0	365	0	365	0	365	0	365	0	365	0	365	0	365
2	390	70	2	1	1		0	1	5	2	2	2			16	2	1	1		43	1	1	1	3	53	2.75	1	1	1	1	2	2	1	2		0	365	0	365	0	365	0	365	0	365	0	365	0	365
2	390	70	2	1	1		0	1	4	2	2	2			17	2	0	1		63	1	1	1	1	38	2.75	1	1	2	2	2	1	1	1		0	365	0	365	0	365	0	365	0	365	0	365	0	365
2	390	60	2	2	1		0	1	5	2	2	2			16	2	1	1		60	3	1	2	3	74	3	1	1	1	2	2	2	1	2		0	365	0	365	0	365	0	365	0	365	0	365	0	365
1	195	60	2	2	2		0	1	4	2	2	2			16	2	-1	1		68	1	1	2	1	28	3	1	1	2	2	2	2	1	2		0	365	0	365	0	365	0	365	0	365	0	365	0	365
1	195	50	2	2	2		0	1	4	2	2	2			15	2	0	1		46	2	2	2	1	33	3.5	1	1	1	2	2	2	1	2		0	365	0	365	0	365	0	365	0	365	0	365	0	365
2	390	50	1	1	2		0	1	4	2	2	2			15	2	1	1		56	1	1	2	1	38	3.5	1	1	2	2	2	1	2	2		0	365	0	365	0	365	0	365	0	365	0	365	0	365
1	195	60	2	1	1		0	1	5	2	2	2			16	2	1	1		59	3	1	1	2	33	2.75	1	1	1	2	2	2	1	2		0	365	0	365	0	365	0	365	0	365	0	365	0	365
2	390	70	2	1	2		0	1	4	2	2	2			17	2	-2	1		63	2	1	2	1	38	3	1	1	1	1	2	2	1			0	365	0	365	0	365	0	365	0	365	0	365	0	365
2	390	60	1	1	2		0	1	4	2	2	2			15	2	0	1		72	1	2	2	1	28	3	1	1	2	2	2	1	1	2		0	365	0	365	0	365	0	365	0	365	0	365	0	365
1	195	50	1	2	1		0	1	4	2	2	2			17	2	1	1		65	3	2	2	2	28	3.5	1	1	1	2	2	2	1	2		0	365	0	365	0	365	0	365	0	365	0	365	0	365
1	195	60	2	1	2		2	1	4	2	2	2			15	2	1	1		64	2	2	2	1	33	3.5	1	1	1	1	2	2	1			0	365	0	365	0	365	0	365	0	365	0	365	0	365
1	195	70	2	1	2		0	1	4	2	2	2			17	2	0	1		74	3	1	1	1	48	2.75	1	1	2		2	2	1	1		0	365	0	365	0	365	0	365	0	365	0	365	0	365
1	195	70	2	1	2		2	1	4	2	2	2			15	2	0	1		69	1	1	2	1	28	3.5	1	1	1	2	2	1	1	2		0	365	0	365	0	365	0	365	0	365	0	365	0	365
1	195	70	1	1	2		0	1	4	2	2	2			16	2	1	1		65	2	1	1	1	33	2.75	1	1	1	2	2	2	1	2		0	365	0	365	0	365	0	365	0	365	0	365	0	365
1	195	60	2	1	2		0	1	4	2	2	2			15	2	0	1		68	3	1	1	4	99	2.75	1	1	2	2	2	1	1	2		0	365	0	365	0	365	0	365	0	365	0	365	0	365
1	195	60	2	1	2		0	1	4	2	2	2			16	2	-1	1		52	1	1	2	1	38	3	1	1	2	2	2	1	1	1		0	365	0	365	0	365	0	365	0	365	0	365	0	365
2	390	70	2	1	2		0	1	5	1	1	2			16	2	1	1		65.8	3	1	2	1	33	3.5	1	1	2	1	2		1	2		0	365	0	365	0	365	0	365	0	365	0	365	0	365
2	390	50	2	1	1		0	1	4	2	2	2			16	2	0	1		74	2	1	2	1	38	3	1	1	2	1	2	2	1	2		0	365	0	365	0	365	0	365	0	365	0	365	0	365
1	195	60	2	1	1		2	1	4	2	2	2			15	2	1	1		41	2	1	1	3	41	2.5	1	1	1	1	2	2	1	2		0	365	0	365	0	365	0	365	0	365	0	365	0	365
1	195	60	1	2	1		0	1	4	2	2	2			16	2	0	1		63	3	2	2	2	28	3	1	1	2	2	2	2	1	2		0	365	0	365	0	365	0	365	0	365	0	365	0	365
2	390	70	2	1	2		0	1	4	2	2	2			15	2	-2	1		78	3	2	2	4	42	3	1	1	1	2	2	1	1	1		0	365	0	365	0	365	0	365	0	365	0	365	0	365
1	195	60	2	2	2		0	1	4	2	2	2			15	2	0	1		78	2	1	1	3	70.17	2.5	1	2	2	2	2	2	1	1		0	365	0	365	0	365	0	365	0	365	0	365	0	365
1	195	70	2	1	1		0	1	4	1	2	2			17	2	0	1		69	3	1	1	2	33	2.75	1	2	1	2	2	2	1	1		0	365	0	365	0	365	0	365	0	365	0	365	0	365
1	195	70	2	1	2		0	1	4	2	2	2			17	2	-1	1		59	2	2	2	3	43	3	1	1	1	2	2	2	1	2		0	365	0	365	0	365	0	365	0	365	0	365	0	365
2	390	70	1	1	1		0	1	4	2	1	2			15	2	1	1		73	3	1	1	2	61	2.75	1	1	1	2	2	2	1	1		0	365	0	365	0	365	0	365	0	365	0	365	0	365
1	195	50	1	1	1		0	1	4	2	2	2			16	2	1	1		68	2	1	2	1	33	3	1	1	1	2	2	2	1	2		0	365	0	365	0	365	0	365	0	365	0	365	0	365
2	390	60	1	1	1		0	1	4	2	2	2			17	2	1	1		47	2	1	1	2	33	2.5	1	1	1	1	2	2	1	1		0	365	0	365	0	365	0	365	0	365	0	365	0	365
1	195	60	1	1	2		0	1	4	2	2	2			15	2	0	1		63	1	1	2	1	56	3	1	1	1	2	2	2	1	2		0	365	0	365	0	365	0	365	0	365	0	365	0	365
1	195	60	1	1	2		0	1	4	2	2	2			17	2	0	1		57	1	1	2	2	56	3	1	1	1	2	2	1	1	2		0	365	0	365	0	365	0	365	0	365	0	365	0	365
1	195	60	1	1	1		0	1	5	2	2	2			15	2	1	1			3	1	2	2	38	3	1	1	1	1	2	2	1	2		0	365	0	365	0	365	0	365	0	365	0	365	0	365
1	195	60	1	1	1		0	1	4	2	2	2			15	2	0	1		65	3	2	2	1	28	3	1	1	1	2	2	2	1	2		0	365	0	365	0	365	0	365	0	365	0	365	0	365
2	390	70	1	2	1		0	1	4	2	2	2			17	2	1	1		64	2	1	1	2	56	2.75	1	1	1	1	2	2	1	2		0	365	0	365	0	365	0	365	0	365	0	365	0	365
2	390	60	1	2	1		0	1	4	2	2	2			17	2	1	1		67	2	2	1	2	33	2.5	1	1	1	2	2	2	1	2		0	365	0	365	0	365	0	365	0	365	0	365	0	365
1	195	60	1	1	1		0	1	5	2	2	2			15	2	1	1		52	2	1	2	1	38	3	1	2	1	1	2	2	1	2		0	365	0	365	0	365	0	365	0	365	0	365	0	365
1	195	60	1	1	1		0	1	4	2	2	2			15	2	1	1		76	1	1	1	1	33	2.75	1	1	1	2	2	1	1	2		0	365	0	365	0	365	0	365	0	365	0	365	0	365
2	390	70	1	1	1		0	1	4	2	1	2			16	2	1	1		40	3	1	1	4	77	2.75	1	1	1	2	2	2	1	1		0	365	0	365	0	365	0	365	0	365	0	365	0	365
1	195	60	1	1	1		0	1	4	2	2	2			15	2	1	1		73	2	1	1	2	46	2.75	1	2	2	2	2	1	1	2		0	365	0	365	0	365	0	365	0	365	0	365	0	365
2	390	60	2	2	1		0	1	4	2	2	2			17	2	0	1			1	1	2	1	38	3.5	1	1	1	2	2	2	1	2		0	365	0	365	0	365	0	365	0	365	0	365	0	365
2	390	60	2	1	2		0	1	4	2	2	2			15	2	-1	1			2	1	2	1	38	3	1	1	1	2	2	1	1	1		0	365	0	365	0	365	0	365	0	365	0	365	0	365
1	195	60	2	1	1		0	1	5	2	2	2			15	2	1	1		73	1	2	1	1	28	2.75	1	1	2	2	2	2	1	1		0	365	0	365	0	365	0	365	0	365	0	365	0	365
1	195	50	2	2	2		0	1	4	2	2	2			16	2	1	1		50	3	1	1	2	38	2.75	1	1	1	1	2	2	1	1		0	365	0	365	0	365	0	365	0	365	0	365	0	365
2	390	70	2	1	2		0	1	4	2	2	2			15	2	-1	1		76	2	1	2	1	33	3	1	1	1	2	2	1	1	1		0	365	0	365	0	365	0	365	0	365	0	365	0	365
1	195	70	2	1	1		0	1	4	1	2	1			17	2	0	1		40	3	1	2	2	46	3	1	1	1	2	2	1	1	1		0	365	0	365	0	365	0	365	0	365	0	365	0	365
2	390	60	2	2	1		0	1	4	2	2	2			16	2	0	1			2	2	1	1	28	2.75	1	1	1	2	2	1	1	2		0	365	0	365	0	365	0	365	0	365	0	365	0	365
2	390	60	2	1	1		0	1	5	2	2	2			17	2	0	1		70	1	1	2	1	33	3.5	1	1	1	2	2	1	1	2		0	365	0	365	0	365	0	365	0	365	0	365	0	365
1	195	60	2	2	2		2	1	4	2	2	2			16	2	1	1			2	2	2	1	38	3	1	1	1	1	2	2	1	2		0	365	0	365	0	365	0	365	0	365	0	365	0	365
2	390	70	2	1	2		0	1	5	2	2	2			16	2	0	1		68	2	2	1	2	28	2.75	1	1	1	2	2	1	1	1		0	365	0	365	0	365	0	365	0	365	0	365	0	365
1	195	60	1	1	1		0	1	4	2	1	2			15	2	0	1		63	2	1	2	1	38	3.5	1	1	1	1	2	2	1	2		0	365	0	365	0	365	0	365	0	365	0	365	0	365
1	195	60	2	2	1		0	1	5	2	2	2			15	2	1	1		44	2	1	1	1	38	2.75	1	1	1	2	2	1	1	2		0	365	0	365	0	365	0	365	0	365	0	365	0	365
2	390	60	2	2	1		0	1	5	2	2	2			17	2	0	1		40	1	2	2	1	28	3	1	1	1	1	2	2	1	2		0	365	0	365	0	365	0	365	0	365	0	365	0	365
1	195	60	2	2	1		0	1	4	2	2	2			16	2	0	1		62	2	2	2	1	28	3.5	1	1	2	2	2	2	1	1		0	365	0	365	0	365	0	365	0	365	0	365	0	365
2	390	70	2	1	1		0	1	4	2	2	2			17	2	-2	1		47	2	2	2	1	28	3.5	1	1	1	2	2	2	1	1		0	365	0	365	0	365	0	365	0	365	0	365	0	365
1	195	70	1	1	1		0	1	4	1	2	2			17	2	1	1		76	3	1	1	2	48	2.5	1	1	2	2	2	1	1	1		0	365	0	365	0	365	0	365	0	365	0	365	0	365
2	390	60	2	2	1		0	1	5	2	2	2			17	2	1	1		44	2	2	1	1	28	2.5	1	1	1	1	2	2	1	2		0	365	0	365	0	365	0	365	0	365	0	365	0	365
2	390	50	2	1	1		0	1	4	2	2	2			15	2	1	1		57	2	1	1	3	56	2.5	1	1	1	2	2	1	1	2		0	365	0	365	0	365	0	365	0	365	0	365	0	365
1	195	70	2	2	2		0	1	4	2	2	2			16	2	0	1		61	1	1	1	1	33	2.75	1	1	1	1	2	2	1	2		0	365	0	365	0	365	0	365	0	365	0	365	0	365
2	390	70	2	1	2		0	1	4	2	2	2			15	2	-1	1		66	2	1	2	1	38	3	1	1	1	2	2	2	1	2		0	365	0	365	0	365	0	365	0	365	0	365	0	365
1	195	70	2	2	1		2	1	4	2	2	2			15	2	-1	1		61	1	1	2	1	38	3.5	1	1	2	2	2	2	1	1		0	365	0	365	0	365	0	365	0	365	0	365	0	365
2	390	60	2	2	1		0	1	5	2	2	2			16	2	1	1		48	3	1	2	1	38	3.5	1	1	1	2	2	2	1	2		0	365	0	365	0	365	0	365	0	365	0	365	0	365
1	195	70	2	1	2		0	1	4	2	2	2			17	2	-1	1		73	3	1	1	2	66	2.75	1	1	1	2	2	2	1	2		0	365	0	365	0	365	0	365	0	365	0	365	0	365
1	195	60	2	1	1		0	1	4	2	2	2			16	2	0	1		64	1	2	1	1	28	2.5	1	1	2	2	2	1	1	1		0	365	0	365	0	365	0	365	0	365	0	365	0	365
1	195	70	2	1	1		0	1	4	2	2	2			17	2	-1	1		66	1	1	1	1	38	2.5	1	1	2	2	2		1	2		0	365	0	365	0	365	0	365	0	365	0	365	0	365
1	195	70	2	2	1		0	1	4	2	2	2			15	2	-2	1		73	1	2	2	1	28	3.5	1	1	2	2	2	2	1	2		0	365	0	365	0	365	0	365	0	365	0	365	0	365
2	390	70	2	2	2		0	1	4	2	2	2			17	2	-2	1		56	1	1	2	1	33	3	1	1	2	2	2	2	1	2		0	365	0	365	0	365	0	365	0	365	0	365	0	365
1	195	70	2	1	1		0	1	5	2	2	2			20	3	0	1		60	2	1	1	4	117	2.5	1	1	2	2	2	1	1	1		0	365	0	365	0	365	0	365	1	103	1	103	0	365
1	195	70	1	1	1		0	1	4	2	2	2			23	3	1	1		81	2	2	1	1	28	2.5	1	1	1	2	2	1	1	2		0	365	0	365	0	365	0	365	1	326	1	326	0	365
2	390	70	1	2	2		0	1	4	2	2	2			21	3	1	1		54	1	1	1	1	33	2.75	1	1		2	2	2	1	1		0	365	0	365	0	365	0	365	1	243	1	243	0	365
2	390	70	1	1	1		0	1	5	2	2	2			22	3	1	1		43	1	1	2	1	38	3	1	1	1	2	2	1	1	2		0	365	0	365	0	365	0	365	1	107	1	107	0	365
1	195	70	2	2	1		0	1	4	2	2	2			18	3	-1	1		61	1	1	2	1	38	3	1	1	2	2	2	2	1	2		0	365	0	365	0	365	0	365	0	365	0	365	0	365
1	195	60	2	2	1		0	1	5	2	2	2			18	3	1	1		61	1	1	2	1	38	3.5	1	1	2	1	2	2	1	2		0	365	0	365	0	365	0	365	0	365	0	365	0	365
1	195	70	1	1	1		0	1	5	2	2	2			18	3	1	1		59	2	1	1	4	122.28	2.5	1	1	1	2	2	1	1	1		0	365	0	365	0	365	0	365	0	365	0	365	0	365
2	390	70	2	2	1		0	1	4	2	2	2			18	3	-1	1		71	1	1	2	1	28	3.5	1	1	2	2	2	2	1	2		0	365	0	365	0	365	0	365	0	365	0	365	0	365
2	390	70	2	1	1		0	1	4	2	2	2			19	3	-1	1		69	2	1	2	4	112	3	1	1	1	2	2	1	1	2		0	365	0	365	0	365	0	365	0	365	0	365	0	365
2	390	70	2	1	1		2	1	4	2	2	2			18	3	-1	1		73	2	1	2	2	61	3	1	1	1	2	2	2	1	2		0	365	0	365	0	365	0	365	0	365	0	365	0	365
1	195	70	2	2	2		0	1	4	2	2	2			19	3	0	1		57	2	1	1	1	38	2.75	1	1	1	1	2	2	1	2		0	365	0	365	0	365	0	365	0	365	0	365	0	365
1	195	60	2	1	1		0	1	5	2	2	2			18	3	1	1		60	2	1	2	1	28	3.5	1	1	1	1		2	1	2		0	365	0	365	0	365	0	365	0	365	0	365	0	365
2	390	70	2	1	2		0	1	4	2	2	2			19	3	-1	1		69	2	1	2	1	33	3	1	1	2	2	2	2	1	2		0	365	0	365	0	365	0	365	0	365	0	365	0	365
2	390	60	2	1	2		2	1	4	2	2	2			18	3	0	1		67	1	1	2	1	33	3.5	1	1	1	2	2	2	1	2		0	365	0	365	0	365	0	365	0	365	0	365	0	365
2	390	60	2	2	2		2	1	4	2	2	2			18	3	1	1		44	1	1	1	1	33	2.75	1	1	1	1	2	2	1	2		0	365	0	365	0	365	0	365	0	365	0	365	0	365
2	390	70	2	2	2		0	1	4	2	2	2			19	3	0	1		70	1	1	1	1	33	2.75	1	1	2	2	2	2	1	1		0	365	0	365	0	365	0	365	0	365	0	365	0	365
2	390	70	2	1	2		0	1	5	2	2	2			18	3	0	1		40.7	2	1	1	1	33	2.75	1	1	1	1	2	2	1	2		0	365	0	365	0	365	0	365	0	365	0	365	0	365
2	390	60	2	2	1		2	1	4	2	2	2			19	3	0	1		62	1	2	2	1	28	3	1	1	1	1	2	2	1	2		0	365	0	365	0	365	0	365	0	365	0	365	0	365
1	195	70	2	2	2		0	1	5	2	2	2			18	3	0	1		64	2	1	1	2	38	2.5	1	1	2	1	2	2	1	2		0	365	0	365	0	365	0	365	0	365	0	365	0	365
1	195	70	2	1	2		0	1	4	2	2	2			19	3	0	1		69	3	2	1	2	28	2.75	1	1	1	2	2	1	1	1		0	365	0	365	0	365	0	365	0	365	0	365	0	365
2	390	70	2	1	1		0	1	4	2	2	2			19	3	-1	1		52	3	1	1	1	38	2.5	1	1	1	2	2	1	1	1		0	365	0	365	0	365	0	365	0	365	0	365	0	365
1	195	70	2	2	2		0	1	5	2	2	2			19	3	1	1		51	3	1	1	4	73	2.5	1	1	2	1	2	2	1	2		0	365	0	365	0	365	0	365	0	365	0	365	0	365
1	195	60	1	1	1		0	1	4	2	2	2			19	3	0	1			2	1	2	1	33	3	1	1		2	2	2	1	2		0	365	0	365	0	365	0	365	0	365	0	365	0	365
2	390	70	1	1	2		0	1	4	2	2	2			18	3	0	1		57	1	1	1	1	28	2.75	1	1	1	2	2	2	1	1		0	365	0	365	0	365	0	365	0	365	0	365	0	365
2	390	70	1	1	1		0	1	4	2	2	2			19	3	1	1		63	1	1	1	1	38	2.75	1	1	1	1	2	2	1	1		0	365	0	365	0	365	0	365	0	365	0	365	0	365
1	195	70	1	1	2		0	1	4	2	2	2			19	3	0	1		76	2	2	2	1	28	3	1	1	1	2	2	1	1	1		0	365	0	365	0	365	0	365	0	365	0	365	0	365
1	195	70	1	2	2		0	1	5	2	2	2			19	3	1	1		58	1	2	2	1	28	4	1	1	1	1	2	2	1	2		0	365	0	365	0	365	0	365	0	365	0	365	0	365
2	390	70	2	2	1		0	1	4	1	2	2			19	3	0	1		47	3	1	2	1	38	3	1	1	2	1	2	2	1	2		0	365	0	365	0	365	0	365	0	365	0	365	0	365
1	195	70	2	2	2		2	1	4	2	2	1			19	3	1	1		48	2	2	2	1	28	3	1	1	2	1	1	2	1	2		0	365	0	365	0	365	0	365	0	365	0	365	0	365
2	390	70	2	2	1		0	1	5	2	1	2			18	3	0	1		69	2	2	1	2	33	2.5	1	1	1	1	2	2	1	1		0	365	0	365	0	365	0	365	0	365	0	365	0	365
2	390	70	1	1	1		0	1	4	2	2	2			18	3	-1	1		70	3	1	2	2	33	4	1	1	1	2	2	2	1	1		0	365	0	365	0	365	0	365	0	365	0	365	0	365
1	195	70	2	2	1		0	1	4	2	2	2			18	3	-1	1		71	1	1	2	1	33	3	1	1	2	2	2	2	1	2		0	365	0	365	0	365	0	365	0	365	0	365	0	365
2	390	70	2	2	1		0	1	5	2	2	2			18	3	0	1		42	2	2	2	1	28	3.5	1	1	1	1	2	2	1	2		0	365	0	365	0	365	0	365	0	365	0	365	0	365
2	390	70	1	1	2		0	1	4	2	2	2			18	3	0	1		47	3	1	2	2	38	3	1	1	1	1	2	2	1	1		0	365	0	365	0	365	0	365	0	365	0	365	0	365
1	195	70	2	1	1		0	1	4	2	1	1			18	3	1	1		59	3	1	1	1	33	2.75	1	1	1	2	2	1	1	2		0	365	0	365	0	365	0	365	0	365	0	365	0	365
2	390	60	2	1	2		0	1	5	2	2	2			18	3	1	1		72	2	1	2	1	33	3	1	1	2	2	2	1	1	1		0	365	0	365	0	365	0	365	0	365	0	365	0	365
2	390	60	2	1	1		0	1	4	2	2	2			19	3	0	1		75	2	2	1	1	28	2.75	1	1	1	2	2	2	1	1		0	365	0	365	0	365	0	365	0	365	0	365	0	365
2	390	50	2	2	2		0	1	5	2	2	2			18	3	1	1		65	1	1	2	1	38	3.5	1	1	2	2	2	2	1	2		0	365	0	365	0	365	0	365	0	365	0	365	0	365
2	390	60	2	2	2		0	1	5	2	2	2			18	3	1	1		47	2	2	1	1	28	2.5	1	1	1	2	2	1	1	1		0	365	0	365	0	365	0	365	0	365	0	365	0	365
1	195	60	2	1	1		0	1	4	2	2	2			18	3	-1	1		56	1	2	2	1	28	3.5	1	1	1	2	2	2	1	2		0	365	0	365	0	365	0	365	0	365	0	365	0	365
2	390	70	1	1	1		0	1	5	2	1	2			24	3	0	1		40	3	1	2	1	38	3.5	1	1	2	2	2	2	1	2		0	365	0	365	0	365	0	365	0	365	0	365	0	365
1	195	70	2	1	1		0	1	5	2	2	2			23	3	0	1		74	1	1	2	1	38	3.5	1	1	2	1	2	2	1	2		0	365	0	365	0	365	0	365	0	365	0	365	0	365
1	195	70	2	1	1		0	1	4	2	2	2			22	3	0	1		74	1	1	1	1	33	2.5	1	1	1	2	2	1	1	2		0	365	0	365	0	365	0	365	0	365	0	365	0	365
1	195	70	2	1	1		0	1	5	2	2	2			20	3	0	1		56	2	1	1	2	66	2.5	1	1	1	2	2	2	1	2		0	365	0	365	0	365	0	365	0	365	0	365	0	365
1	195	70	2	2	1		0	1	4	2	2	2			23	3	-2	1		68	1	2	2	1	28	3.5	1	1	2	1	2	2	1	2		0	365	0	365	0	365	0	365	0	365	0	365	0	365
1	195	70	2	1	1		0	1	4	2	2	2			24	3	-1	1		78	1	1	1	3	104	2.75	1	1	1	2	2	1	1	2		0	365	0	365	0	365	0	365	0	365	0	365	0	365
2	390	60	2	1	1		0	1	4	2	2	2			21	3	-1	1		59	1	1	2	1	38	3	1	1	1	2	1	2	1	2		0	365	0	365	0	365	0	365	0	365	0	365	0	365
2	390	70	2	2	2		0	1	5	2	2	2			22	3	1	1		24	2	1	2	2	50	3	1	1	1	1	2	2	1	2		0	365	0	365	0	365	0	365	0	365	0	365	0	365
2	390	70	2	1	1		0	1	4	2	2	2			22	3	-1	1		58	2	1	2	2	71	3	1	1	1	2	2	2	1	2		0	365	0	365	0	365	0	365	0	365	0	365	0	365
1	195	70	2	1	1		0	1	4	2	2	2			23	3	0	1		74	3	1	1	2	56	2.75	1	1	1	1	2	2	1	1		0	365	0	365	0	365	0	365	0	365	0	365	0	365
1	195	70	1	1	1		0	1	4	2	2	2			22	3	-1	1		68	3	2	2	1	33	3	1	1	1	1	2	2	2	2		0	365	0	365	0	365	0	365	0	365	0	365	0	365
2	390	70	2	1	1		0	1	4	2	2	2			21	3	0	1		60	1	1	1	1	38	2.75	1	1	2	2	2	2	1	2		0	365	0	365	0	365	0	365	0	365	0	365	0	365
2	390	60	2	1	2		0	1	4	1	2	2			22	3	1	1		65	1	2	1	1	18	2.5	1	1	1	1	2	2	1	1		0	365	0	365	0	365	0	365	0	365	0	365	0	365
2	390	70	2	1	2		0	1	5	2	2	2			24	3	-1	1		49	3	1	2	2	51	3.5	1	1	1	1	2	2	1	2		0	365	0	365	0	365	0	365	0	365	0	365	0	365
1	195	60	1	2	1		0	1	4	2	2	2			20	3	0	1		50	1	2	2	1	28	3.5	1	1	2	2	2	2	1	2		0	365	0	365	0	365	0	365	0	365	0	365	0	365
2	390	70	1	1	2		2	1	4	2	2	2			21	3	1	1		53	1	1	2	1	28	3.5	1	1	2	2	2	1	2	1		0	365	0	365	0	365	0	365	0	365	0	365	0	365
2	390	70	2	1	1		2	1	4	2	2	2			24	3	0	1		58	2	1	1	3	66	2.5	1	1	1	2	2	2	1	2		0	365	0	365	0	365	0	365	0	365	0	365	0	365
2	390	60	2	1	2		0	1	5	2	2	2			22	3	1	1		52	2	2	1	2	51	2.75	1	1	1	1	2	2	1	2		0	365	0	365	0	365	0	365	0	365	0	365	0	365
2	390	70	1	2	2		0	1	4	2	2	2			21	3	0	1		62.3	1	1	2	1	38	3	1	1	1	1	2	2	1	2		0	365	0	365	0	365	0	365	0	365	0	365	0	365
1	195	70	1	1	2		0	1	4	1	2	2			24	3	1	1		57.9	3	1	2	1	38	3	1	1	2	2	2	1	1	1		0	365	0	365	0	365	0	365	0	365	0	365	0	365
1	195	70	2	1	2		0	1	5	1	2	2			22	3	1	1		52.4	2	1	2	1	33	3.5	1	1	1	2	2	1	1	2		0	365	0	365	0	365	0	365	0	365	0	365	0	365
1	195	70	2	1	2		0	1	4	2	2	2			21	3	-2	1		68	3	2	2	3	28	3	1	1	1	1	2	2	1	2		0	365	0	365	0	365	0	365	0	365	0	365	0	365
1	195	70	2	1	1		0	1	5	2	2	2			20	3	0	1		36	2	1	1	1	38	2.75	1	1	1	1	2	2	1	2		0	365	0	365	0	365	0	365	0	365	0	365	0	365
2	390	70	2	1	1		0	1	4	2	2	2			24	3	-1	1		61	3	1	2	3	38	3	1	1	1	1	2	2	1	2		0	365	0	365	0	365	0	365	0	365	0	365	0	365
1	195	60	2	2	1		0	1	4	2	2	2			21	3	-1	1			1	2	2	1	28	3	1	1	1	2	2	2	1	2		0	365	0	365	0	365	0	365	0	365	0	365	0	365
2	390	60	2	1	2		0	1	4	1	2	1			23	3	1	1		68	3	2	1	1	28	2.5	1	1	1	1	2	2	1	1		0	365	0	365	0	365	0	365	0	365	0	365	0	365
1	195	70	1	1	1		0	1	5	2	2	2			20	3	1	1		61	2	1	2	2	33	3.5	1	2	1	2	2	1	1	2		0	365	0	365	0	365	0	365	0	365	0	365	0	365
1	195	70	1	1	2		2	1	4	2	2	2			23	3	0	1		67	1	1	2	2	46	3	1	2	2	2	2	1	1	2		0	365	0	365	0	365	0	365	0	365	0	365	0	365
1	195	70	2	1	2		0	1	4	1	2	2			23	3	0	1		30	3	1	2	1	38	3.5	1	1	1	2	2	1	1	2		0	365	0	365	0	365	0	365	0	365	0	365	0	365
1	195	60	1	1	1		0	1	4	2	1	2			22	3	0	1		60	2	1	2	1	33	3	1	1	2	2	2	1	1	2		0	365	0	365	0	365	0	365	0	365	0	365	0	365
2	390	70	1	1	2		0	1	5	2	2	2			22	3	1	1		47	2	1	1	2	33	2.75	1	1	1	1	2	2	1	2		0	365	0	365	0	365	0	365	0	365	0	365	0	365
2	390	70	1	1	1		0	1	5	2	2	2			23	3	1	1		69	3	2	2	1	28	3	1	1	1	2	2	2	1	1		0	365	0	365	0	365	0	365	0	365	0	365	0	365
2	390	70	1	2	1		0	1	4	1	2	1			23	3	1	1		45	3	1	2	2	50	3	1	1	1	2	2	1	1	2		0	365	0	365	0	365	0	365	0	365	0	365	0	365
1	195	60	2	1	1		0	1	5	2	2	2			21	3	1	1		66	1	1	2	2	33	3	1	1	2	1	2	2	1	2		0	365	0	365	0	365	0	365	0	365	0	365	0	365
2	390	60	2	2	2		0	1	4	1	2	2			20	3	0	1		79	1	2	2	1	33	4	1	1	1	2	2	2	1	2		0	365	0	365	0	365	0	365	0	365	0	365	0	365
1	195	70	2	1	1		2	1	5	2	2	2			23	3	1	1		64	1	1	2	1	38	3.5	1	1	1	1	2	2	1	2		0	365	0	365	0	365	0	365	0	365	0	365	0	365
2	390	60	1	2	2		0	1	4	2	2	2			23	3	1	1		51	2	1	1	1	33	2.75	1	1	1	1	2	2	1	2		0	365	0	365	0	365	0	365	0	365	0	365	0	365
2	390	70	2	1	2		0	1	4	2	2	2			20	3	0	1		74	2	1	1	1	38	2.75	1	1	1	1	2	2	1	2		0	365	0	365	0	365	0	365	0	365	0	365	0	365
2	390	70	1	1	1		0	1	5	2	2	2			20	3	1	1		45	2	2	1	1	28	2.75	1	1	1	1	2	2	1	2		0	365	0	365	0	365	0	365	0	365	0	365	0	365
2	390	60	2	2	2		2	1	5	2	2	2			21	3	1	1		66	3	1	2	2	53	3	1	1	1	1	2	2	1	2		0	365	0	365	0	365	0	365	0	365	0	365	0	365
1	195	70	2	1	1		0	1	4	2	2	2			20	3	-1	1		75	3	1	1	2	38	2.5	1	1	2	2	2	1	1	2		0	365	0	365	0	365	0	365	0	365	0	365	0	365
1	195	70	2	2	1		0	1	4	2	2	2			24	3	-2	1		52	1	1	2	2	38	3	1	1	2	2	2	2	1	2		0	365	0	365	0	365	0	365	0	365	0	365	0	365
1	195	60	2	1	1		0	1	5	2	2	2			20	3	1	1		70	1	2	2	1	28	3	1	1	1	2	2	1	1	1		0	365	0	365	0	365	0	365	0	365	0	365	0	365
2	390	70	2	2	2		0	1	5	2	2	2			24	3	0	1		52	2	1	2	2	56	3	1	1	2	1	2	2	1	2		0	365	0	365	0	365	0	365	0	365	0	365	0	365
2	390	70	2	1	1		0	1	5	2	2	2			22	3	0	1		71	1	2	2	1	28	3	1	1	1	1	2	2	1	2		0	365	0	365	0	365	0	365	0	365	0	365	0	365
1	195	60	2	1	1		0	1	4	2	2	2			21	3	0	1		66	2	1	1	2	71	2.75	1	1	1	2	2	1	1	1		0	365	0	365	0	365	0	365	0	365	0	365	0	365
1	195	70	2	1	1		0	1	4	2	2	2			21	3	-2	1		46	1	2	2	1	28	3	1	1	1	2	2	1	1	2		0	365	0	365	0	365	0	365	0	365	0	365	0	365
1	195	70	2	1	1		0	1	4	2	2	2			22	3	0	1		69	1		1	1	38	2.5	1	1	2	2	2	2	1	1		0	365	0	365	0	365	0	365	0	365	0	365	0	365
2	390	70	2	1	1		0	1	5	2	2	2			23	3	-1	1		47	1	1	2	1	38	3	1	1	1	2	2	1	1	2		0	365	0	365	0	365	0	365	0	365	0	365	0	365
2	390	60	2	1	1		0	1	5	2	2	2			20	3	1	1		43	2	2	2	1	28	3	1	1	1	1	2	2	1	2		0	365	0	365	0	365	0	365	0	365	0	365	0	365
1	195	70	2	2	2		0	1	5	2	2	2			21	3	0	1		49	3	1	1	1	38	2.5	1	1	1	1	2	2	1	2		0	365	0	365	0	365	0	365	0	365	0	365	0	365
1	195	40	1	1	1		2	1	5	1	2	1			5	1	5	2		49	2	1	1	2	38	2.5	1	1	1	1	2	2	1	2		0	365	0	365	0	365	0	365	1	281	1	281	0	365
2	390	60	1	2	2		0	1	4	2	2	2			9	1	2	2		75	3	1	1	3	89	2.75	1	1	1	2	2	1	1	2		0	365	0	365	0	365	0	365	1	132	1	132	0	365
1	195	50	1	1	1		2	1	4	2	2	2			9	1	3	2		73	2	1	1	3	56	2.75	1	1	1	1	2	2	1	1		0	365	0	365	0	365	0	365	1	54	1	54	0	365
1	195	40	1	1	1		0	1	5	2	2	2			2	1	2	2		45	2	1	2	2	61	3.5	1	1	2	2	2	1	1	1		0	365	0	365	0	365	0	365	1	314	1	314	0	365
1	195	50	2	1	1		2	1	5	2	2	2			3	1	2	2			2	1	2	1	38	3.5	1	1	1	1	2	2	1	1		0	365	0	365	0	365	0	365	1	235	1	235	0	365
1	195	50	1	1	2		2	1	4	2	2	2			8	1	3	2		71	3	1	1	3	56	2.5	1	1	2	2	2	1	1	2		0	365	0	365	0	365	0	365	1	197	1	197	0	365
1	195	50	2	1	1		2	1	5	2	2	2			10	1	3	2		60	1	1	1	1	33	2.75	1	1	1	1	2	2	1	2		0	365	0	365	0	365	0	365	1	357	1	357	0	365
2	390	40	2	2	1		2	1	5	2	2	2			10	1	2	2		58	3	1	2	1	38	3	1	1	1	1	2	2	1	2		0	365	0	365	0	365	0	365	1	191	1	191	0	365
2	390	60	1	1	2		2	1	5	2	2	2			10	1	3	2		72	3	1	1	3	38	2.5	1	1	1	1	2	2	1	2		0	365	0	365	0	365	0	365	1	314	1	314	0	365
1	195	40	2	2	1		2	1	5	2	2	2			1	1	2	2		51	1	2	2	1	28	3	1	1	1	2	2	2	1	2		0	365	0	365	0	365	0	365	0	365	0	365	0	365
2	390	50	2	2	2		2	1	5	2	2	2			3	1	2	2		60	1	2	2	1	28	4	1	2	1	1	2	2	1	2		0	365	0	365	0	365	0	365	0	365	0	365	0	365
1	195	50	2	1	1		2	1	4	1	2	2			6	1	2	2		46	2	1	2	1	33	4	1	1	1	2	2	1	1	1		0	365	0	365	0	365	0	365	0	365	0	365	0	365
2	390	50	2	1	2		2	1	4	2	2	2			6	1	2	2		68	2	1	1	1	33	2.75	1	1	1	2	2	2	1	1		0	365	0	365	0	365	0	365	0	365	0	365	0	365
2	390	40	2	1	2		2	1	4	2	2	2			7	1	2	2		61	1	2	1	1	28	2.75	1	1	2	2	2	2	1	1		0	365	0	365	0	365	0	365	0	365	0	365	0	365
1	195	40	2	2	1		2	1	5	2	2	2			8	1	2	2		52	2	1	2	1	38	3.5	1	1	1	1	2	2	1	2		0	365	0	365	0	365	0	365	0	365	0	365	0	365
2	390	40	1	1	1		2	1	4	2	2	2			1	1	2	2		68	2	1	2	3	53	4	1	1	1	2	2	1	1	1		0	365	0	365	0	365	0	365	0	365	0	365	0	365
2	390	50	2	2	1		2	1	5	2	2	2			6	1	2	2			2	1	2	4	113.34	3	1	1	2	2	2	1	1	2		0	365	0	365	0	365	0	365	0	365	0	365	0	365
1	195	50	2	1	1		2	1	4	2	2	2			7	1	2	2		71	1	1	1	2	50	2.5	1	1	1	2	2	1	1	2		0	365	0	365	0	365	0	365	0	365	0	365	0	365
2	390	50	1	1	1		2	1	4	2	2	2			9	1	3	2		63	2	1	1	2	61	2.5	1	1	1	2	2	2	1	1		0	365	0	365	0	365	0	365	0	365	0	365	0	365
1	195	40	1	1	2		2	1	4	2	2	2			1	1	4	2		22	3	1	2	1	33	3.5	1	1	1	1	2	2	1	2		0	365	0	365	0	365	0	365	0	365	0	365	0	365
2	390	50	1	2	1		2	1	5	1	2	2			7	1	4	2		51	1	1	2	2	46	3	1	1	1	2	2	1	1	2		0	365	0	365	0	365	0	365	0	365	0	365	0	365
1	195	50	2	2	2		2	1	5	2	2	2			5	1	2	2		59	1	1	2	1	38	3	1	1	2	2	2	1	1	2		0	365	0	365	0	365	0	365	0	365	0	365	0	365
2	390	40	2	2	1		2	1	5	2	2	2			2	1	2	2		63	1	1	2	1	38	3	1	1	1	2	2	1	1	2		0	365	0	365	0	365	0	365	0	365	0	365	0	365
2	390	60	1	1	1		0	1	5	1	2	2			8	1	3	2		60	1	1	2	1	38	3	1	1	2	1	2	2	1	2		0	365	0	365	0	365	0	365	0	365	0	365	0	365
2	390	30	2	2	1		0	1	5	2	2	2			3	1	2	2		73	1	1	1	2	51	2.5	1	1	1	2	2	2	1	2		0	365	0	365	0	365	0	365	0	365	0	365	0	365
2	390	50	2	2	1		2	1	5	2	2	2			9	1	2	2			1	1	2	1	38	3.5	1	1	1	2	2	1	1	2		0	365	0	365	0	365	0	365	0	365	0	365	0	365
2	390	40	2	1	2		2	1	5	1	2	1			5	1	4	2		57	3	1	1	2	28	2.5	1	1	1	2	2	2	1	2		0	365	0	365	0	365	0	365	0	365	0	365	0	365
2	390	50	1	1	2		2	1	4	2	2	2			7	1	2	2		70	2	1	2	3	75	3	1	1	1	2	2	2	1	1		0	365	0	365	0	365	0	365	0	365	0	365	0	365
1	195	50	1	2	2		2	1	4	1	2	1			6	1	4	2		46	3	1	1	1	33	2.75	1	1	1	1	2	2	1	2		0	365	0	365	0	365	0	365	0	365	0	365	0	365
1	195	60	1	1	2		2	1	4	2	2	2			7	1	2	2		47	2	2	2	1	33	4	1	1	1	2	2	1	1			0	365	0	365	0	365	0	365	0	365	0	365	0	365
1	195	40	2	2	2		2	1	5	2	2	2			6	1	2	2		70	2	1	2	1	33	3.5	1	1	1	1	2	2	1	2		0	365	0	365	0	365	0	365	0	365	0	365	0	365
2	390	50	2	2	2		2	1	5	2	2	2			8	1	2	2		61	1	1	2	1	33	3.5	1	1	1	1	2	2	1	2		0	365	0	365	0	365	0	365	0	365	0	365	0	365
2	390	50	2	2	1		2	1	4	1	2	2			7	1	2	2		78	3		2	1	28	3	1	1	1	2	2	2	1	1		0	365	0	365	0	365	0	365	0	365	0	365	0	365
2	390	50	2	1	1		2	1	4	2	2	2			9	1	2	2			2	1	1	2	61	2.75	1	1	2	2	2	2	1	2		0	365	0	365	0	365	0	365	0	365	0	365	0	365
2	390	50	2	1	2		0	1	5	2	2	2			6	1	2	2		65	1	1	1	1	38	2.75	1	1	2	1	1	2	1	2		0	365	0	365	0	365	0	365	0	365	0	365	0	365
2	390	60	1	1	2		2	1	4	2	2	2			9	1	2	2		55	2	1	2	1	38	3	1	1	1	1	2	2	1	2		0	365	0	365	0	365	0	365	0	365	0	365	0	365
2	390	40	1	2	2		2	1	4	2	2	2			8	1	2	2		75	1	1	2	2	51	3	1	1	1	2	2	2	1	2		0	365	0	365	0	365	0	365	0	365	0	365	0	365
1	195	50	1	2	1		2	1	5	2	2	2			8	1	4	2		58	3	1	1	3	66	2.75	1	1	1	1	2	2	1	2		0	365	0	365	0	365	0	365	0	365	0	365	0	365
2	390	60	2	1	2		2	1	5	2	2	2			6	1	2	2		65	1	1	2	2	46	3	1	1	2	1	2	2	1	2		0	365	0	365	0	365	0	365	0	365	0	365	0	365
1	195	50	1	2	1		2	1	5	2	2	2			3	1	4	2		64	2	1	1	2	71	2.75	1	1	1	2	2	2	1	2		0	365	0	365	0	365	0	365	0	365	0	365	0	365
1	195	30	1	1	1		2	1	4	2	2	2			2	1	3	2		65	2	1	1	2	61	2.75	1	1	1	2	2	2	1	2		0	365	0	365	0	365	0	365	0	365	0	365	0	365
2	390	60	2	2	1		2	1	5	2	2	2			8	1	3	2		71	1	1	1	1	38	2.5	1	1	1	2		2	1	2		0	365	0	365	0	365	0	365	0	365	0	365	0	365
2	390	50	1	1	1		2	1	4	2	2	2			4	1	3	2		69	3	1	1	1	38	2.75	1	1	1	1	2	2	1	2		0	365	0	365	0	365	0	365	0	365	0	365	0	365
1	195	40	2	2	2		2	1	4	2	2	2			5	1	2	2		42	3	1	1	2	38	2.5	1	1	1	1	2	2	1	2		0	365	0	365	0	365	0	365	0	365	0	365	0	365
2	390	50	2	2	1		0	1	5	2	2	2			6	1	2	2		51	2	1	1	2	66	2.75	1	1	1	1	2	2	1	2		0	365	0	365	0	365	0	365	0	365	0	365	0	365
1	195	50	2	2	1		2	1	5	2	2	2			8	1	3	2		70	2	1	1	3	78.65	2.5	1	1	1	1	2	2	1	2		0	365	0	365	0	365	0	365	0	365	0	365	0	365
1	195	50	2	2	1		2	1	5	2	2	2			5	1	3	2		53	1	1	1	2	53	2.75	1	1	1	1	2	2	1	2		0	365	0	365	0	365	0	365	0	365	0	365	0	365
1	195	50	2	1	2		0	1	5	2	2	2			7	1	2	2		38	2	1	1	3	120.31	2.75	1	1	1	1	2	2	1	2		0	365	0	365	0	365	0	365	0	365	0	365	0	365
2	390	40	2	2	2		2	1	5	2	2	2			5	1	3	2		72	2	1	1	1	33	2.75	1	1	1	1	2	2	1	2		0	365	0	365	0	365	0	365	0	365	0	365	0	365
2	390	50	2	1	2		0	1	5	2	2	2			9	1	2	2		52	2	1	1	2	33	2.5	1	1	1	1	2	2	1	2		0	365	0	365	0	365	0	365	0	365	0	365	0	365
1	195	40	2	1	1		2	1	5	2	2	2			3	1	3	2		60	1	1	1	1	38	2.75	1	1	1	1	2	2	1	2		0	365	0	365	0	365	0	365	0	365	0	365	0	365
2	390	20	2	2	2		2	1	4	2	2	2			4	1	2	2		64	2	1	1	2	38	2.5	1	2	1	2	2	2	1	1		0	365	0	365	0	365	0	365	0	365	0	365	0	365
1	195	40	2	1	2		2	1	4	2	2	2			1	1	2	2		70	3	1	1	3	38	2.75	1	1	1	1	2	2	1	2		0	365	0	365	0	365	0	365	0	365	0	365	0	365
2	390	40	2	1	1		2	1	5	2	2	2			1	1	2	2		61	3	2	2	2	38	3	1	1	1	2	2	1	1	2		0	365	0	365	0	365	0	365	0	365	0	365	0	365
1	195	50	2	1	1		2	1	5	2	2	2			6	1	3	2		53	2	2	1	2	28	2.75	1	1	1	1	2	2	1	2		0	365	0	365	0	365	0	365	0	365	0	365	0	365
1	195	50	2	1	1		2	1	4	2	2	2			7	1	2	2		74	1	2	1	2	28	2.75	1	1	1	2	2	2	1	2		0	365	0	365	0	365	0	365	0	365	0	365	0	365
1	195	40	2	1	1		0	1	5	2	2	2			9	1	2	2		63	3	1	1	2	33	2.75	1	1	1	1	2	2	1	1		0	365	0	365	0	365	0	365	0	365	0	365	0	365
2	390	50	2	2	1		0	1	5	1	2	2			4	1	2	2		58	2	1	2	1	38	3	1	1	1	1	2	2	1	2		0	365	0	365	0	365	0	365	0	365	0	365	0	365
1	195	50	2	2	1		0	1	5	2	2	2			4	1	2	2		50	3	1	1	1	38	2.75	1	1	1	1	2	2	1	2		0	365	0	365	0	365	0	365	0	365	0	365	0	365
1	195	40	2	1	1		2	1	4	2	2	2			4	1	2	2		55	2	1	1	4	91	2.75	1	1	1	1	2	2	1	2		0	365	0	365	0	365	0	365	0	365	0	365	0	365
1	195	40	2	2	1		2	1	4	2	2	2			1	1	2	2		66	3	1	1	2	38	2.75	1	1	2	2	2	2	1	2		0	365	0	365	0	365	0	365	0	365	0	365	0	365
2	390	50	2	2	1		2	1	4	2	2	2			5	1	2	2		46	3	1	1	2	38	2.5	1	1	1	1	2	2	1	2		0	365	0	365	0	365	0	365	0	365	0	365	0	365
2	390	50	2	1	2		0	1	5	2	2	2			7	1	2	2		44	3	1	1	4	94	2.5	1	1	1	1	2	2	1	2		0	365	0	365	0	365	0	365	0	365	0	365	0	365
2	390	50	2	1	1		0	1	5	2	2	2			9	1	2	2		66	3	1	1	3	66	2.5	1	2	1	1	2	2	1	2		0	365	0	365	0	365	0	365	0	365	0	365	0	365
1	195	50	1	1	2		0	1	5	2	2	2			9	1	3	2		41	2	1	1	2	56	2.5	1	1	1	1	2	2	1	1		0	365	0	365	0	365	0	365	0	365	0	365	0	365
1	195	50	1	2	2		2	1	5	2	2	2			7	1	3	2		49	1	1	2	1	33	3	1	1	1	2	2	1	1	2		0	365	0	365	0	365	0	365	0	365	0	365	0	365
2	390	50	1	2	1		2	1	4	2	2	2			6	1	3	2		61	2	2	1	1	28	2.5	1	1	1	2	2	2	1	1		0	365	0	365	0	365	0	365	0	365	0	365	0	365
1	195	60	1	1	1		0	1	5	2	2	2			7	1	3	2		49	1	2	1	1	28	2.75	1	1	1	2	2	1	1	1		0	365	0	365	0	365	0	365	0	365	0	365	0	365
2	390	50	1	1	2		2	1	4	2	2	2			5	1	3	2		73	3	1	1	2	38	2.5	1	2	1	2	2	1	1	1		0	365	0	365	0	365	0	365	0	365	0	365	0	365
1	195	60	1	1	2		0	1	4	1	2	2			8	1	2	2			3	1	2	1	38	3.5	1	1	1	2	2	1	2	2		0	365	0	365	0	365	0	365	0	365	0	365	0	365
1	195	50	1	2	2		2	1	4	2	2	2			6	1	2	2		52	3	1	2	1	38	3	1	1	1	1	2	2	1	2		0	365	0	365	0	365	0	365	0	365	0	365	0	365
2	390	50	1	1	1		2	1	5	2	2	2			7	1	4	2		54	1	1	1	1	33	2.5	1	1	1	1	2	2	1	2		0	365	0	365	0	365	0	365	0	365	0	365	0	365
[truncated: 217 more rows]
[truncated: 30 more columns]
